# Supplementary material for: Clostridium cellulovorans Proteomic Responses to Butanol Stress
Source: Front Microbiol. 2021 Jul 21;12:674639. doi: 10.3389/fmicb.2021.674639 (PMC8336468; doi:10.3389/fmicb.2021.674639)
Supplement: Supplementary file 2 [file Table_2.XLSX]

## Sheet: Foglio1
				BUTANOL					CONTROL (NO Butanol)
ID	Locus tag	COG	Description	SWATH 1	SWATH 2	SWATH 3	SWATH 4	Butanol Average	SWATH 12	SWATH 23	SWATH 34	SWATH 45	CTRL Average	Fold Change	p-value
ADL51400.1	Clocel_1656	C	H+transporting two-sector ATPase C subunit	84758.5	115700	64394.3	43746.3	77149.8	252321	233489	269964	263323	254775	4.07601	8.46e-08
ADL51404.1	Clocel_1660	C	H+transporting two-sector ATPase alpha/beta subunit central region	302996	240864	315244	227534	271660	177552	69801.7	177242	87988.7	128146	3.46224	4.5e-09
ADL51405.1	Clocel_1661	C	H+transporting two-sector ATPase alpha/beta subunit central region	394838	404743	409696	440620	412474	309094	182687	306598	249124	261876	2.91257	3.07e-07
ADL51402.1	Clocel_1658	C	H+transporting two-sector ATPase C (AC39) subunit	533951	567313	536809	568773	551712	387140	429244	347115	467822	407830	2.56379	1.05e-09
ADL51693.1	Clocel_1949	C	iron-containing alcohol dehydrogenase	225167	208684	221563	182116	209382	403662	318276	322909	275737	330146	2.07916	0.0264
ADL53858.1	Clocel_4197	C	iron-containing alcohol dehydrogenase	299036	357245	350806	306980	328517	283815	123126	262412	141136	202622	2.02529	7.24e-08
ADL52452.1	Clocel_2755	C	Radical SAM domain protein	568769	660876	590530	483441	575904	1.15097e+06	880219	957377	854634	960801	2.02449	8.78e-05
ADL51485.1	Clocel_1741	C	Inorganic diphosphatase	28304.3	25842.6	25054.1	25768.6	26242.4	29913.5	77483	36393.8	38334.9	45531.3	1.87348	1.38e-06
ADL52742.1	Clocel_3052	C	ATP synthase F1, delta subunit	142701	145078	128918	143679	140094	81235	69065.8	83160.1	85842.7	79825.9	1.86237	0.00323
ADL51410.1	Clocel_1666	C	flavodoxin/nitric oxide synthase	140575	177327	154007	174373	161571	119463	83374.2	140059	112743	113910	1.85712	1.74e-08
ADL52740.1	Clocel_3050	C	ATP synthase F1, gamma subunit	13809.7	9749.74	11971.8	13824.5	12338.9	10169.1	7277.52	9200.07	7622.38	8567.26	1.84968	1.93e-05
ADL51428.1	Clocel_1684	C	pyruvate ferredoxin/flavodoxin oxidoreductase	38745.1	50060.5	61311.3	33901.6	46004.6	26762.3	14972.4	34715.4	21376.2	24456.6	1.80834	0.00016
ADL53483.1	Clocel_3813	C	hydrogenase large subunit domain protein	1.87533e+06	1.83301e+06	1.90706e+06	1.72455e+06	1.83499e+06	1.89026e+06	2.30267e+06	1.94028e+06	2.39208e+06	2.13132e+06	1.71953	0.00386
ADL53815.1	Clocel_4154	C	desulfoferrodoxin	55217	60259.7	42490.2	41969.6	49984.1	26180.5	18720.3	23122.6	21859.9	22470.8	1.71471	1.08e-06
ADL53809.1	Clocel_4148	C	nitroreductase	37517.2	43345.9	31241.4	66270.5	44593.8	55439.8	164452	66816.9	95948.9	95664.3	1.66791	0.0014
ADL51403.1	Clocel_1659	C	Vacuolar H+transporting two-sector ATPase F subunit	708764	754104	692745	725254	720217	913065	2.21185e+06	860861	1.88625e+06	1.46801e+06	1.61465	0.00101
ADL53358.1	Clocel_3688	C	Citrate synthase	6981.07	9707.72	13643.5	18442.6	12193.7	30124.8	37020.8	27553.8	30420.2	31279.9	1.58101	0.00017
ADL52741.1	Clocel_3051	C	ATP synthase F1, alpha subunit	24284.6	22846.7	19055.1	36884.4	25767.7	15472.9	6252.17	7324.1	9297.87	9586.76	1.56977	0.00021
ADL52182.1	Clocel_2469	CE	Isocitrate dehydrogenase (NAD(+))	331767	325062	315638	297160	317407	214723	274405	214017	283268	246603	1.51151	2.78e-05
ADL53138.1	Clocel_3460	CP	Na+ ABC transporter, NatB	153739	155492	123309	143323	143966	109950	106794	84341.5	131090	108044	2.84295	1.69e-08
ADL51027.1	Clocel_1272	D	protein of unknown function DUF214	489944	188158	346009	220314	311106	350098	510759	539848	522712	480854	3.85797	2.11e-05
ADL54038.1	Clocel_4382	D	glucose inhibited division protein A	62928	71791	57243	77272.6	67308.7	112160	114013	101801	99418	106848	2.05421	0.00035
ADL52732.1	Clocel_3042	D	cell shape determining protein, MreB/Mrl family	6216.1	12703.8	8653.33	3128.97	7675.55	19649.5	22198.1	9714.91	21263.8	18206.6	1.61921	0.00088
ADL52465.1	Clocel_2768	D	cell shape determining protein, MreB/Mrl family	171494	164454	165158	150545	162913	68932.1	142728	101909	102344	103978	1.59483	1.01e-06
ADL53559.1	Clocel_3893	E	asparagine synthase (glutamine-hydrolyzing)	199117	139152	168978	199485	176683	95260.4	66304.8	110437	87938.7	89985.3	2.57961	3.3e-05
ADL53431.1	Clocel_3761	E	ATP:guanido phosphotransferase	25763.2	26038.3	25908.1	27776.3	26371.5	18972.3	7289.83	16427.3	11435.2	13531.1	2.49335	1.21e-07
ADL53762.1	Clocel_4100	E	ABC transporter related	1.35545e+06	1.40025e+06	1.45336e+06	1.3648e+06	1.39347e+06	1.55581e+06	2.20947e+06	1.52782e+06	1.93375e+06	1.80671e+06	2.3292	3.64e-10
ADL52431.1	Clocel_2734	E	pyrroline-5-carboxylate reductase	17312.7	24537.3	21922.9	20889.7	21165.7	66699	64540.2	82894.9	65063.9	69799.5	2.11013	1.03e-08
ADL52837.1	Clocel_3150	E	ornithine cyclodeaminase/mu-crystallin	1.69382e+06	1.6093e+06	1.73304e+06	1.58907e+06	1.65631e+06	2.76131e+06	2.84647e+06	2.48471e+06	2.04732e+06	2.53495e+06	2.08157	2.64e-05
ADL51692.1	Clocel_1948	E	aminotransferase class I and II	1.85143e+06	1.57531e+06	1.77887e+06	1.55508e+06	1.69017e+06	3.41462e+06	3.29743e+06	2.80351e+06	2.45357e+06	2.99228e+06	2.02701	1.7e-05
ADL52570.1	Clocel_2875	E	homoserine dehydrogenase	96579.9	115507	104698	107997	106195	95999.4	46069.9	114939	42009.2	74754.5	2.01972	1.27e-05
ADL53482.1	Clocel_3812	E	aminotransferase class I and II	211325	190269	263309	188386	213322	169607	125996	166315	126438	147089	2.00543	6.05e-05
ADL51412.1	Clocel_1668	E	arginase	820309	722742	695242	737032	743831	975447	2.15503e+06	1.01001e+06	2.22507e+06	1.59139e+06	1.86464	7.03e-05
ADL53775.1	Clocel_4114	E	O-acetylhomoserine/O-acetylserine sulfhydrylase	29094.4	36589.2	28177.7	6859.96	25180.3	5927.1	1558.42	6923.32	6630.8	5259.91	1.82403	2.75e-05
ADL51722.1	Clocel_1978	E	2,3,4,5-tetrahydropyridine-2,6-dicarboxylate N-acetyltransferase	106715	85410.8	36440.3	123489	88013.8	27165.8	28219.3	53735	40249.2	37342.4	1.80446	3.38e-05
ADL51054.1	Clocel_1300	E	phospho-2-dehydro-3-deoxyheptonate aldolase	407785	317972	288099	328696	335638	391289	652395	419737	641313	526184	1.67948	9.46e-07
ADL51802.1	Clocel_2059	E	aminotransferase class I and II	475201	442088	421424	510471	462296	295048	331193	279904	355739	315471	1.66229	0.00098
ADL52805.1	Clocel_3115	E	dihydrodipicolinate synthase	48809.9	27626.8	53929.3	31895.2	40565.3	35487.9	11190.8	27262.9	12212.3	21538.5	1.59815	0.01059
ADL52106.1	Clocel_2390	E	DegT/DnrJ/EryC1/StrS aminotransferase	736525	734575	727654	775298	743513	894094	870880	894882	995906	913941	1.5653	0.00118
ADL52591.1	Clocel_2896	E	methionine synthase	1.11556e+06	1.09048e+06	1.06229e+06	1.14113e+06	1.10236e+06	819104	724046	938619	877392	839790	1.54734	0.00098
ADL51570.1	Clocel_1826	E	cysteine desulfurase NifS	166890	210100	184092	160782	180466	124418	121052	132327	124401	125549	1.50735	0.01155
ADL50268.1	Clocel_0493	EG	dihydroxy-acid dehydratase	304870	253203	303599	198408	265020	338102	331705	314606	378403	340704	2.29792	1.7e-06
ADL51077.1	Clocel_1324	EH	acetolactate synthase, large subunit, biosynthetic type	228538	263557	239689	272719	251126	71078.9	22101.4	76446	50116	54935.6	1.7118	0.00017
ADL51078.1	Clocel_1325	EH	ketol-acid reductoisomerase	134966	133367	155106	96656.3	130024	108976	41795.2	95545.9	60293	76652.6	1.6263	0.00052
ADL51108.1	Clocel_1355	EP	binding-protein-dependent transport systems inner membrane component	21240.2	24932.7	22296.8	9975.11	19611.2	10152.5	3903.5	13047.2	8812.9	8979.01	1.6626	0.0045
ADL51202.1	Clocel_1449	F	cytidine deaminase	35020.5	17748.9	38007	58548.6	37331.2	72711.7	29159.4	93602.2	52701.1	62043.6	3.30127	4.79e-07
ADL52835.1	Clocel_3148	F	hypothetical protein Clocel_3148	27957.3	33658.6	29801.1	20798.6	28053.9	66738.1	20471.5	93055.1	42682.6	55736.8	2.60073	2.9e-06
ADL51823.1	Clocel_2080	F	queuine tRNA-ribosyltransferase	43802.2	71537.2	49430.8	33443.2	49553.3	100575	108270	139343	147992	124045	2.4077	0.00133
ADL52775.1	Clocel_3085	F	D-alanine/D-alanine ligase	69289.5	72693.7	72304.5	81378	73916.4	200244	166738	311132	189202	216829	2.06117	0.01501
ADL50123.1	Clocel_0343	F	anaerobic ribonucleoside-triphosphate reductase	2715.4	9873.2	6934.61	4023.79	5886.75	46234.8	22292.1	64411.1	36782.8	42430.2	2.03949	1.17e-09
ADL50464.1	Clocel_0693	F	D-alanine/D-alanine ligase	273742	299618	239099	249222	265420	444782	265757	675330	408670	448635	1.94895	3.32e-05
ADL51636.1	Clocel_1892	F	acetate kinase	2.06061e+06	1.61936e+06	1.67918e+06	1.91024e+06	1.81735e+06	1.87443e+06	2.63094e+06	1.84708e+06	2.383e+06	2.18386e+06	1.91276	5.13e-05
ADL53453.1	Clocel_3783	F	putative transcriptional acitvator, Baf family	1.26549e+06	1.1297e+06	1.18078e+06	1.37351e+06	1.23737e+06	715012	541877	721164	613255	647827	1.87211	0.00095
ADL51344.1	Clocel_1597	F	ribonucleoside-diphosphate reductase, adenosylcobalamin-dependent	130227	170730	146404	150398	149440	152643	102112	120724	91490.3	116742	1.86569	0.04583
ADL51508.1	Clocel_1764	F	MTA/SAH nucleosidase	605453	571072	576281	658661	602867	348741	221494	346247	282169	299663	1.74558	0.00453
ADL52314.1	Clocel_2607	G	Dockerin type 1	122383	171115	108154	164610	141565	73572	66544	68373.2	63546.8	68009	3.0269	2.08e-05
ADL52595.1	Clocel_2900	G	glycoside hydrolase family 10	513966	445091	528598	481166	492205	507725	846328	453861	747724	638910	2.70201	0.0005
ADL51977.1	Clocel_2237	G	L-fucose isomerase-like	153217	114851	157129	142199	141849	107664	97856.5	81055.4	60370.6	86736.6	2.55565	0.00153
ADL50749.1	Clocel_0983	G	glycoside hydrolase family 5	87311.8	86222.4	101639	86490.6	90415.9	82765.5	32675.5	71593	33557.7	55147.9	2.35694	0.0017
ADL50087.1	Clocel_0307	G	Aldose 1-epimerase	583375	494640	528549	616925	555872	492169	441402	451615	481712	466725	2.01101	0.03463
ADL53749.1	Clocel_4087	G	Aldose 1-epimerase	62999.9	86835.9	53971.5	103951	76939.5	39425	47381.6	35161.9	54492.8	44115.3	1.96327	0.00127
ADL52313.1	Clocel_2606	G	LPXTG-motif cell wall anchor domain protein	186029	179363	180609	189505	183877	104004	49517.9	106256	77368.9	84286.7	1.92301	0.02793
ADL53725.1	Clocel_4063	G	6-phospho-beta-glucosidase	92650.6	70200.9	88092.4	109682	90156.5	88356.4	47930.4	74306.6	60996.3	67897.4	1.81468	0.00991
ADL50171.1	Clocel_0391	G	glycosyltransferase 36	23435.8	34230	49232.3	37046.6	35986.2	68600	80625.4	40749.5	70875.4	65212.6	1.77029	0.00033
ADL52882.1	Clocel_3196	G	glycosidase related protein	77319.9	70402.8	38069	101033	71706.3	24497.3	20671.4	39086.5	20059.3	26078.6	1.63952	0.00151
ADL49821.1	Clocel_0032	G	glycosyltransferase 36	82703.9	88209.8	91782.1	84936.3	86908	137717	190010	105914	164282	149481	1.62132	0.00073
ADL52475.1	Clocel_2778	G	PTS system, glucose-specific IIBC subunit	1.2509e+06	1.43541e+06	1.2284e+06	1.26255e+06	1.29431e+06	802157	438666	909922	612705	690863	1.53383	0.02583
ADL53568.1	Clocel_3902	G	Mannosyl-glycoprotein endo-beta-N-acetylglucosaminidase	104356	100561	90221.8	114547	102421	82766.2	69048	98036.6	80651.4	82625.6	1.51662	0.01829
ADL51339.1	Clocel_1592	H	hypothetical protein Clocel_1592	401887	348236	369600	446680	391601	255839	245277	265340	279921	261594	2.88556	1.78e-07
ADL51579.1	Clocel_1835	H	RNA-metabolising metallo-beta-lactamase	444215	298068	451544	314388	377054	493085	381306	553281	538883	491639	2.23678	1.92e-05
ADL50456.1	Clocel_0685	H	thiazole biosynthesis family protein	354482	431678	339763	368629	373638	232767	75851.5	253300	106252	167043	1.96347	3.8e-06
ADL53824.1	Clocel_4163	H	Phenylacetate--CoA ligase	506691	501903	453362	599040	515249	353571	377279	363405	403785	374510	1.75376	1.09e-05
ADL51346.1	Clocel_1599	H	NAD+ synthetase	247441	256473	246611	184377	233725	181606	137199	181735	137802	159586	1.66352	7.15e-06
ADL52730.1	Clocel_3040	H	S-adenosylmethionine synthetase	61340.5	35118	43526.6	26898.2	41720.9	79046.4	99895.2	55410.6	94038.7	82097.7	1.583	0.00019
ADL51954.1	Clocel_2214	H	ATP:corrinoid adenosyltransferase BtuR/CobO/CobP	67137	54550.4	63242.7	55068.3	59999.6	83127	158737	77074.9	110053	107248	1.57314	0.00196
ADL49915.1	Clocel_0126	I	2C-methyl-D-erythritol 2,4-cyclodiphosphate synthase	398859	291346	309674	414539	353605	575240	529535	484266	445367	508602	2.68784	0.02149
ADL54009.1	Clocel_4352	I	acyl-ACP thioesterase	38967.2	39969.6	40216.2	28078.3	36807.9	19099.7	12846.4	24361.3	20835.2	19285.7	2.19313	0.00026
ADL53823.1	Clocel_4162	I	Beta-ketoacyl-acyl-carrier-protein synthase III	100661	10814.7	52543.9	89224.9	63311.2	91499.6	104528	93226.3	119898	102288	2.05227	0.00331
ADL53797.1	Clocel_4136	I	acetyl-CoA carboxylase, biotin carboxylase	2.17767e+06	2.38831e+06	2.46449e+06	2.16528e+06	2.29894e+06	1.76134e+06	516225	1.89912e+06	751303	1.232e+06	2.01159	5.34e-05
ADL50904.1	Clocel_1148	I	heroin esterase	742172	675294	614139	767469	699768	853199	1.23923e+06	958977	1.11876e+06	1.04254e+06	1.88339	0.01538
ADL53798.1	Clocel_4137	I	beta-hydroxyacyl-(acyl-carrier-protein) dehydratase FabZ	191152	194465	193407	215990	198753	117907	85556.3	109455	97080.8	102500	1.80266	0.00581
ADL51084.1	Clocel_1331	I	phospholipid/glycerol acyltransferase	257807	249504	302342	289915	274892	178538	174510	154846	125250	158286	1.71555	0.04204
ADL51526.1	Clocel_1782	I	1-hydroxy-2-methyl-2-(E)-butenyl 4-diphosphate synthase	322773	346480	307273	299671	319049	217314	85967.9	220871	105443	157399	1.70228	8.12e-05
ADL53805.1	Clocel_4144	I	3-oxoacyl-(acyl-carrier-protein) synthase III	21070.2	16883.7	13570.7	4853.64	14094.6	7334.77	6016.72	10204.6	3559.85	6778.98	1.65808	0.0003
ADL53822.1	Clocel_4161	I	alpha/beta hydrolase fold	160520	247788	282551	190816	220419	180558	138466	169342	133562	155482	1.64532	0.00018
ADL51091.1	Clocel_1338	I	diacylglycerol kinase catalytic region	392521	361211	402645	299343	363930	343376	188180	356499	254028	285521	1.53968	0.01855
ADL51778.1	Clocel_2035	J	RNA chaperone Hfq	2469.7	7191.15	2606.58	804.835	3268.07	5050.01	16444.6	7057.01	9937.81	9622.36	3.08679	1.31e-08
ADL51618.1	Clocel_1874	J	methionyl-tRNA formyltransferase	44503.8	53391.7	36790.8	54420.3	47276.7	140608	133141	161863	145446	145264	3.00465	1.37e-06
ADL51758.1	Clocel_2015	J	aspartyl-tRNA synthetase	381020	359384	364728	354281	364853	328159	103964	286246	159586	219489	2.35807	0.0144
ADL52726.1	Clocel_3036	J	sigma 54 modulation protein/ribosomal protein S30EA	89746.6	104813	77818	90571	90737.1	136846	217756	130733	164634	162492	2.13939	2.83e-05
ADL53367.1	Clocel_3697	J	ribosomal protein S9	38506.3	45292.4	39167.7	30232.7	38299.8	30704.4	16390.9	33975	16306	24344.1	2.05249	3.34e-05
ADL51374.1	Clocel_1628	J	pseudouridine synthase, RluA family	98977.1	101975	91452.5	113864	101567	75925.9	37632.8	59906	43388.3	54213.2	2.03608	0.00135
ADL51538.1	Clocel_1794	J	polyribonucleotide nucleotidyltransferase	22520.7	24325.6	18091.4	20978.6	21479.1	35402.5	56395.3	42480.9	27026.1	40326.2	2.03221	1.5e-06
ADL53376.1	Clocel_3706	J	30S ribosomal protein S11	27053.7	25881.9	35009.2	14818.6	25690.8	19461.2	2902.67	16776.2	8213.26	11838.3	1.9805	0.00675
ADL53450.1	Clocel_3780	J	lysyl-tRNA synthetase	169106	235409	188980	211841	201334	196047	78442.9	194551	89840.9	139720	1.95731	4.17e-06
ADL52975.1	Clocel_3293	J	leucyl-tRNA synthetase	511015	651438	558427	544932	566453	525639	301884	542555	320180	422564	1.88825	1.86e-05
ADL51810.1	Clocel_2067	J	histidyl-tRNA synthetase	30919.3	37443	37880.9	19141.1	31346.1	20074.1	7307.94	12212.2	12482.1	13019.1	1.87347	0.00018
ADL51651.1	Clocel_1907	J	ribosomal protein L19	328155	306089	310843	245331	297605	759932	1.00901e+06	868054	1.09556e+06	933141	1.86602	0.00046
ADL50420.1	Clocel_0649	J	tryptophanyl-tRNA synthetase	121397	105506	107917	110162	111246	263737	157312	300097	173409	223639	1.79496	0.00012
ADL53379.1	Clocel_3709	J	translation initiation factor IF-1	23675.5	52251.7	20544.7	64331	40200.7	21463.6	12640.9	21354.6	11930.2	16847.3	1.79374	0.00265
ADL54018.1	Clocel_4361	J	ribosomal protein L9	103720	115653	135885	119189	118612	89204.8	49232.4	92369.2	55256.4	71515.7	1.78764	0.00123
ADL51750.1	Clocel_2007	J	ribosomal protein L35	341467	310705	349602	345635	336852	267157	280667	283719	299140	282671	1.78586	0.00049
ADL51774.1	Clocel_2031	J	RNA modification enzyme, MiaB family	921286	917213	926040	986202	937685	730304	511808	738125	569799	637509	1.78485	7.92e-05
ADL50129.1	Clocel_0349	J	isoleucyl-tRNA synthetase	58029.8	64001.3	74152.4	39549.3	58933.2	42039.8	23849.3	41001.5	27147	33509.4	1.77658	0.00094
ADL53544.1	Clocel_3878	J	asparaginyl-tRNA synthetase	23153.7	26940.1	27525.7	24390.4	25502.5	26695.7	53782.6	33184.3	28755.3	35604.4	1.70537	0.00058
ADL53392.1	Clocel_3722	J	ribosomal protein L24	492698	532151	505033	528632	514628	411567	313009	427830	348811	375304	1.6939	0.00039
ADL51626.1	Clocel_1882	J	ribosomal protein L28	183981	184887	189905	198075	189212	183850	226239	198125	231022	209809	1.65462	0.00025
ADL51574.1	Clocel_1830	J	alanyl-tRNA synthetase	100984	83290.2	77710.8	85225.9	86802.6	99679.9	141756	117646	116607	118922	1.61183	2.76e-08
ADL53424.1	Clocel_3754	J	prolyl-tRNA synthetase	6.04793e+06	5.16433e+06	5.88162e+06	6.10973e+06	5.8009e+06	4.62821e+06	2.26073e+06	4.85187e+06	2.85535e+06	3.64904e+06	1.60909	0.00393
ADL53400.1	Clocel_3730	J	ribosomal protein L2	2.0852e+06	1.70731e+06	1.90641e+06	1.7282e+06	1.85678e+06	2.28024e+06	3.13608e+06	2.35046e+06	2.9329e+06	2.67492e+06	1.60828	0.00518
ADL53408.1	Clocel_3738	J	ribosomal protein S12	149761	141434	176866	94880.4	140735	110467	70565.1	94417.4	82395.6	89461.3	1.59879	0.00042
ADL51807.1	Clocel_2064	J	MiaB-like tRNA modifying enzyme YliG	222179	225166	146976	262209	214133	182880	166552	118988	176164	161146	1.57327	0.00245
ADL51751.1	Clocel_2008	J	ribosomal protein L20	34511.9	24015.9	28553.1	31304.8	29596.4	11968.5	6522.26	19558.1	8274.35	11580.8	1.5623	0.00186
ADL53403.1	Clocel_3733	J	50S ribosomal protein L3	239774	203666	186955	217458	211963	162975	153345	172933	163126	163095	1.55859	0.00376
ADL53401.1	Clocel_3731	J	Ribosomal protein L25/L23	113781	139582	121940	90215.6	116380	76262.1	26993.3	89147.1	48982.4	60346.2	1.54792	0.00168
ADL53397.1	Clocel_3727	J	ribosomal protein S3	202193	251047	219518	201867	218656	180741	109033	179219	89764.1	139689	1.52613	0.00131
ADL52105.1	Clocel_2389	JM	Nucleotidyl transferase	14234.3	9410.41	10095.2	7659.63	10349.9	17774.7	18276.2	17057.7	12777.5	16471.5	1.92853	0.00116
ADL51067.1	Clocel_1313	K	ubiquitin-associated- domain-containing protein	643885	515889	209179	641842	502699	138726	133342	272280	199837	186046	7.53714	0.00058
ADL54034.1	Clocel_4378	K	parB-like partition protein	43624	36715.3	41430.3	7440.79	32302.6	20769.5	7562.87	16118.5	7628.15	13019.7	2.37459	0.00316
ADL51341.1	Clocel_1594	K	transcriptional regulator, AsnC family	75105.6	71969.7	70644.5	63312.9	70258.2	58793.3	43458.3	50089.7	55716.9	52014.6	2.13402	2.03e-06
ADL51684.1	Clocel_1940	K	arginine repressor, ArgR	15713.6	21507.5	8877.58	15323.9	15355.6	11484.8	3478.58	5144.76	6421.4	6632.38	1.93906	6.86e-10
ADL49863.1	Clocel_0074	K	transcriptional regulator, DeoR family	52822.7	62444.3	77732	66893.2	64973	56198.1	34382.6	54804.9	42347.4	46933.2	1.75499	1.11e-09
ADL53410.1	Clocel_3740	K	DNA-directed RNA polymerase, beta' subunit	146754	154447	135646	145081	145482	124348	58234.3	144382	74283.2	100312	1.52398	0.01363
ADL53411.1	Clocel_3741	K	DNA-directed RNA polymerase, beta subunit	309959	284547	284200	247618	281581	293700	483502	364116	482419	405934	1.50669	0.00183
ADL51622.1	Clocel_1878	KLT	serine/threonine protein kinase with PASTA sensor(s)	2.18941e+06	2.10321e+06	2.31834e+06	2.36385e+06	2.2437e+06	6.52606e+06	6.25086e+06	4.69276e+06	4.46882e+06	5.48462e+06	1.53137	3.39e-06
ADL51814.1	Clocel_2071	KT	(p)ppGpp synthetase I, SpoT/RelA	283351	270986	274268	301176	282446	202534	222631	249574	257028	232942	2.17014	0.00331
ADL49793.1	Clocel_0002	L	DNA polymerase III, beta subunit	38467.8	35312.4	27467.2	21895.7	30785.8	23501	26941.3	21163.9	24044.6	23912.7	2.11992	5.59e-05
ADL52427.1	Clocel_2730	L	DNA polymerase I	545209	582032	551074	605802	571029	551276	647015	630918	643802	618253	2.00764	4.15e-05
ADL51432.1	Clocel_1688	L	protein of unknown function DUF342	755820	700479	780508	849931	771684	742737	452773	802109	566223	640960	1.9934	1.23e-05
ADL51868.1	Clocel_2125	L	MutS2 family protein	300641	289686	173439	276912	260170	229115	89597.8	127521	58663.9	126224	1.75871	0.00557
ADL49797.1	Clocel_0006	L	DNA gyrase, B subunit	76404	81493.5	79758.4	41012.2	69667	47879.9	32174.9	48541	45773	43592.2	1.57508	8.88e-06
ADL50409.1	Clocel_0638	M	protein of unknown function DUF214	332130	433377	318758	485230	392374	163466	104840	187230	147947	150871	3.63781	1.3e-12
ADL51627.1	Clocel_1883	M	protein of unknown function DUF322	18336.5	24427.2	18504.7	18179.6	19862	25958.9	23137.7	25687.8	18777.2	23390.4	3.14245	2.37e-08
ADL52601.1	Clocel_2906	M	Lipid II isoglutaminyl synthase (glutamine-hydrolyzing) subunit MurT	1.39048e+06	1.42615e+06	1.52637e+06	1.21813e+06	1.39028e+06	1.09248e+06	949569	1.00397e+06	1.03366e+06	1.01992e+06	2.48105	0.01286
ADL51841.1	Clocel_2098	M	Peptidoglycan glycosyltransferase	56897.5	76002.4	63975.5	67022.1	65974.4	24969.2	13943.6	27782.2	24122.4	22704.3	2.38618	0.00674
ADL52715.1	Clocel_3025	M	glucose-1-phosphate thymidylyltransferase	4282.71	25176.5	19910.4	19057.4	17106.8	17549.6	67244.4	18846.8	55997.7	39909.6	1.92747	1.13e-05
ADL51525.1	Clocel_1781	M	membrane-associated zinc metalloprotease	26562.6	30874.6	14924.1	35785.4	27036.7	14489.1	13579.1	25640.6	20941.9	18662.7	1.72492	0.00072
ADL52363.1	Clocel_2663	M	cell wall hydrolase/autolysin	133985	156389	151291	143165	146207	105541	52651.9	99343.4	52184.4	77430.2	1.62126	0.00027
ADL53478.1	Clocel_3808	M	UDP-N-acetylglucosamine pyrophosphorylase	24801.1	11862.1	9606.43	18133.1	16100.7	10462.8	6312.07	5530.33	12834.3	8784.87	1.52953	1.75e-05
ADL51452.1	Clocel_1708	N	flagellar hook-associated 2 domain-containing protein	15362.8	21317.2	17844.6	10381.5	16226.5	9272.8	5291.28	11388.8	2285.23	7059.52	2.74962	0.00019
ADL51445.1	Clocel_1701	N	flagellar hook-associated protein FlgK	6975.61	6023.31	6656.15	2566.83	5555.48	13970.9	21009.7	7437.04	16923.9	14835.4	1.74405	0.00493
ADL53781.1	Clocel_4120	NA	hypothetical protein Clocel_4120	18123.9	7668.88	12021.2	26762.7	16144.2	6745.23	1863.47	9748.88	4773.05	5782.66	2.79182	0.00651
ADL50446.1	Clocel_0675	NA	hypothetical protein Clocel_0675	161846	147864	149301	184014	160756	96232.5	71378.2	74090.9	79500.4	80300.5	2.00193	7.8684e-08
ADL52990.1	Clocel_3309	NT	CheW domain protein	594804	465593	576027	523094	539879	193341	121219	189322	88919	148200	3.64291	1.5687e-09
ADL53825.1	Clocel_4164	NT	methyl-accepting chemotaxis sensory transducer	1.35037e+06	1.42864e+06	1.48422e+06	1.45133e+06	1.42864e+06	985175	319612	1.03584e+06	443580	696053	2.14507	1.31e-06
ADL51433.1	Clocel_1689	NT	CheW protein	746966	804846	828945	777295	789513	893616	884196	890792	951236	904960	2.14262	1.45e-05
ADL51440.1	Clocel_1696	NT	CheW protein	1.9545e+06	1.90044e+06	1.89302e+06	1.90507e+06	1.91326e+06	1.69085e+06	1.62447e+06	1.71629e+06	1.78213e+06	1.70343e+06	1.6354	0.00015
ADL52658.1	Clocel_2966	O	Chaperonin Cpn10	185557	173917	172131	127965	164893	289606	327461	300402	339825	314324	5.05455	4.31e-10
ADL50285.1	Clocel_0510	O	Heat shock protein Hsp90-like	12979	19401.1	9431.77	14341.8	14038.4	31033.1	12131.2	39171	19164.9	25375.1	3.98666	1.83e-10
ADL51170.1	Clocel_1417	O	chaperone protein DnaJ	907304	859888	824543	749406	835285	913999	1.57194e+06	988938	1.32685e+06	1.20043e+06	3.32282	4.73e-10
ADL52874.1	Clocel_3188	O	heat shock protein DnaJ domain protein	2.05226e+06	2.04862e+06	2.08955e+06	1.89996e+06	2.0226e+06	2.08426e+06	2.46281e+06	2.38554e+06	2.61091e+06	2.38588e+06	2.90581	1.82e-08
ADL53430.1	Clocel_3760	O	ATPase AAA-2 domain protein	1.2602e+06	1.47908e+06	1.31581e+06	1.25101e+06	1.32652e+06	1.61785e+06	1.63453e+06	1.83245e+06	1.83427e+06	1.72978e+06	2.79798	1.3e-14
ADL51348.1	Clocel_1601	O	band 7 protein	2.08825e+06	2.23195e+06	2.11422e+06	2.20254e+06	2.15924e+06	2.46591e+06	3.75368e+06	2.85953e+06	3.50496e+06	3.14602e+06	2.47078	2.09e-08
ADL49900.1	Clocel_0111	O	peptidase S1 and S6 chymotrypsin/Hap	1.339e+06	1.36562e+06	1.33289e+06	1.29228e+06	1.33245e+06	1.05011e+06	409994	1.13068e+06	555678	786615	2.2244	8.83e-06
ADL51300.1	Clocel_1552	O	HtrA2 peptidase	1.37768e+06	1.36794e+06	1.32903e+06	1.45145e+06	1.38152e+06	1.21236e+06	1.10196e+06	1.41542e+06	1.32432e+06	1.26351e+06	2.18412	0.00443
ADL52657.1	Clocel_2965	O	chaperonin GroEL	332465	310612	295467	294190	308183	407230	1.26871e+06	442294	874178	748103	1.92877	3.49e-09
ADL51169.1	Clocel_1416	O	chaperone protein DnaK	2.01952e+06	2.30076e+06	2.02935e+06	2.32782e+06	2.16936e+06	1.62986e+06	919252	2.08369e+06	1.0531e+06	1.42148e+06	1.76834	2.28e-09
ADL51844.1	Clocel_2101	O	GTP-binding proten HflX	254639	216746	215036	232755	229794	296168	504103	278663	432533	377867	1.65854	0.00016
ADL51347.1	Clocel_1600	OU	protein of unknown function DUF107	4.35942e+06	4.05725e+06	4.12937e+06	4.0016e+06	4.13691e+06	3.71038e+06	2.12892e+06	4.02741e+06	2.41191e+06	3.06965e+06	3.7949	4.9e-07
ADL51314.1	Clocel_1566	OU	ATP-dependent Clp protease, proteolytic subunit ClpP	463583	498039	500810	389740	463043	461041	156909	451062	201009	317505	1.91004	7.03e-08
ADL51598.1	Clocel_1854	P	phosphate binding protein	2.14566e+06	2.20973e+06	2.20667e+06	2.14173e+06	2.17595e+06	1.80298e+06	1.07407e+06	2.09884e+06	1.0918e+06	1.51692e+06	4.57128	2.71e-10
ADL51081.1	Clocel_1328	P	MgtE intracellular region	582418	438207	545827	378602	486264	696607	1.08822e+06	733263	952405	867623	2.58242	0.00302
ADL50761.1	Clocel_0997	P	SpoOM family protein	47202.8	54195.8	46814.8	51582.5	49949	35979.8	23766.1	36804.7	34074.8	32656.4	2.01182	9.11e-09
ADL53525.1	Clocel_3857	P	ABC transporter related	349552	370931	340867	408842	367548	282427	145459	322832	168850	229892	1.91191	0.00016
ADL53813.1	Clocel_4152	P	putative sulfonate/nitrate transport system substrate-binding protein	802252	901380	878677	633482	803948	736121	234141	782506	357363	527533	1.87085	2.12e-05
ADL51109.1	Clocel_1356	P	oligopeptide/dipeptide ABC transporter, ATPase subunit	387061	440113	375367	404854	401849	346745	148485	356343	215262	266709	1.76872	2.82e-06
ADL52308.1	Clocel_2598	P	ABC transporter related	4.28708e+06	3.53081e+06	3.58118e+06	3.58919e+06	3.74706e+06	5.33715e+06	1.11216e+07	5.03037e+06	1.13841e+07	8.21831e+06	1.52894	0.00086
ADL53160.1	Clocel_3483	Q	isochorismatase hydrolase	174513	206727	192679	204832	194688	73036.5	51345.2	93065.6	94884.2	78082.9	2.2786	2.37e-05
ADL53442.1	Clocel_3772	S	membrane protein	22615.7	27461.2	27674.8	9225.16	21744.2	8386.3	1318.78	7470.17	7964.87	6285.03	3.45968	0.00079
ADL50442.1	Clocel_0671	S	hypothetical protein Clocel_0671	915208	775192	794631	928711	853436	197997	480416	30082.1	515926	306105	2.78805	1.9544e-05
ADL52456.1	Clocel_2759	S	beta-lactamase-inhibitor protein BLIP	15314	16187.8	15333.5	6833.24	13417.1	11017.3	10408.5	8757.33	7036.23	9304.84	2.57887	3.82e-10
ADL50054.1	Clocel_0272	S	hypothetical protein Clocel_0272	122034	129427	126505	92171.4	117534	106840	107745	87927.7	101494	101001	2.54038	1.25e-05
ADL50522.1	Clocel_0752	S	hypothetical protein Clocel_0752	114269	130611	122377	112219	119869	79523.2	34257.7	62944.1	30083.9	51702.2	2.31845	4.2715e-06
ADL52609.1	Clocel_2914	S	protein of unknown function DUF1232	234727	205232	233544	193694	216799	264030	410410	228689	344402	311883	2.31525	0.00471
ADL53297.1	Clocel_3626	S	protein of unknown function DUF181	29184.9	27005.5	33073.4	25303.9	28641.9	23718.6	5190.9	21424.8	10862.8	15299.3	2.29853	0.00056
ADL51203.1	Clocel_1450	S	GTP-binding protein Era	332250	398122	373468	297904	350436	276566	252735	266025	274546	267468	2.12635	0.0005
ADL53486.1	Clocel_3816	S	hypothetical protein Clocel_3816	45401.9	50862.2	42108.3	35795.9	43542.1	31758.9	9795.63	29364.5	12005.5	20731.1	2.10032	0.00047
ADL53821.1	Clocel_4160	S	protein of unknown function DUF1696	99491.5	103065	79581.5	105898	97008.9	64990.3	55305	94845.1	60564.8	68926.3	2.02237	1.88e-07
ADL50438.1	Clocel_0667	S	CBS domain containing protein	1.09391e+06	1.32648e+06	1.19699e+06	1.18202e+06	1.19985e+06	1.44739e+06	2.71581e+06	1.30049e+06	2.54018e+06	2.00097e+06	2.01551	1.28e-05
ADL51488.1	Clocel_1744	S	hypothetical protein Clocel_1744	56743.1	71452.1	56690.1	69940.9	63706.6	42258	17090.2	46740.2	21133.9	31805.6	2.003	0.00011
ADL51745.1	Clocel_2002	S	hypothetical protein Clocel_2002	237142	241813	244401	230732	238522	153506	87263.3	157906	102116	125198	1.90516	2.1966e-07
ADL49891.1	Clocel_0102	S	PSP1 domain protein	902922	720423	817605	967410	852090	929641	412918	750683	423157	629100	1.88107	0.0023
ADL52989.1	Clocel_3308	S	phenazine biosynthesis protein PhzF family	201423	215807	209509	163185	197481	142511	49548.9	126936	74897.1	98473.2	1.83278	0.04235
ADL53063.1	Clocel_3384	S	hypothetical protein Clocel_3384	60615.9	53076.6	53931.6	62865.2	57622.3	43996.6	29812.7	50770.9	9461.77	33510.5	1.82359	5.47e-08
ADL51688.1	Clocel_1944	S	protein of unknown function DUF1696	133214	130909	132956	93060	122535	84839.3	51169.7	101875	83933	80454.2	1.73668	1.72e-07
ADL51312.1	Clocel_1564	S	Uncharacterized protein	190667	190183	198320	163709	185720	141331	50733.1	168828	69645	107634	1.72547	0.0026
ADL51612.1	Clocel_1868	S	protein of unknown function DUF370	296346	320318	348169	255112	304986	238731	92000.9	207416	99928.2	159519	1.69628	0.00109
ADL52451.1	Clocel_2754	S	Protein of unknown function DUF2344	217882	194748	148211	186047	186722	211155	287190	223678	238841	240216	1.68387	6.59e-05
ADL50155.1	Clocel_0375	S	hypothetical protein Clocel_0375	638269	663077	612131	646770	640062	524397	189062	535810	252013	375320	1.65758	0.03281
ADL52108.1	Clocel_2392	S	protein of unknown function DUF115	26870.9	37293.3	29480.6	37910	32888.7	18245.8	5324.21	19299.7	8128.23	12749.5	1.62846	0.00245
ADL51928.1	Clocel_2187	S	hypothetical protein Clocel_2187	209850	265007	242459	229556	236718	249634	80077.7	213930	80688.9	156082	1.58971	0.00026
ADL53522.1	Clocel_3854	S	ABC transporter related	55600.5	49164.6	53889.7	52555.2	52802.5	41468.2	47758.3	37458.2	47522.5	43551.8	1.52304	0.00133
ADL50408.1	Clocel_0637	T	cobalamin B12-binding domain protein	189479	200207	192931	189681	193074	227610	196461	274288	212704	227766	2.42056	4.82e-09
ADL52896.1	Clocel_3210	T	diguanylate phosphodiesterase	94669	88210.2	99172.4	72796.9	88712.1	84583.4	55370	78771.1	75788.1	73628.2	2.18156	5.46e-07
ADL51437.1	Clocel_1693	T	CheA signal transduction histidine kinase	1.69586e+06	1.6939e+06	1.80012e+06	1.53232e+06	1.68055e+06	1.94959e+06	3.07194e+06	2.12664e+06	3.16359e+06	2.57794e+06	1.77332	1.28e-07
ADL51415.1	Clocel_1671	T	HPr kinase	1.17747e+06	1.00787e+06	1.21999e+06	1.12265e+06	1.132e+06	547240	132230	596201	293517	392297	1.73138	0.00026
ADL54042.1	Clocel_4386	U	membrane protein insertase, YidC/Oxa1 family	86840.2	107731	99001.3	138245	107954	158079	174045	182066	191641	176458	2.13779	0.00091
ADL51644.1	Clocel_1900	U	signal recognition particle-docking protein FtsY	57130.5	74115.7	85244.5	67241.7	70933.1	77005	88067.6	109838	84444.2	89838.8	1.90856	0.00195
ADL52725.1	Clocel_3035	U	preprotein translocase, SecA subunit	199737	215508	207595	254964	219451	175509	137116	177922	140776	157831	1.61534	0.00093
ADL50394.1	Clocel_0623	U	signal peptidase I	31516.5	66700.4	61717.5	66529.5	56616	39102.3	32479.4	39989.6	39675.7	37811.7	1.56679	0.00018
ADL50673.1	Clocel_0903	V	ABC transporter related	129554	111452	109690	109776	115118	141079	154631	124326	164200	146059	4.78721	0.00047
ADL50128.1	Clocel_0348	V	Abortive infection protein	1.26361e+06	1.46756e+06	1.45162e+06	1.53428e+06	1.42927e+06	916646	459691	948608	595930	730219	2.38767	0.01413
ADL52582.1	Clocel_2887	V	ABC transporter transmembrane region	46441.7	81463.4	66914.8	80068.4	68722.1	41918.2	15470.9	15606.1	42767.1	28940.6	1.67076	0.02633
ADL52666.1	Clocel_2974	C	Electron transfer flavoprotein alpha/beta-subunit	271753	280863	282498	318991	288526	361496	437915	352125	401481	388254	0.412526	2.96e-07
ADL51632.1	Clocel_1888	C	H+-ATPase subunit H	39279.8	36117.7	35971.5	32018.9	35847	47306.9	43834.9	34274.2	54001.8	44854.5	0.459287	0.01213
ADL51556.1	Clocel_1812	C	pyruvate formate-lyase activating enzyme	18747.9	39864.5	39021.9	49446	36770.1	91726.4	90483.2	92082.4	171416	111427	0.469715	0.00025
ADL53345.1	Clocel_3675	C	phosphate butyryltransferase	58829.7	28905.6	83520	69356.4	60152.9	47907.4	16570.8	42536.3	12632.9	29911.9	0.499028	3.6e-10
ADL52743.1	Clocel_3053	C	ATP synthase F0, B subunit	146374	220587	153442	237523	189481	85720.8	40377.8	93581.9	78670.9	74587.9	0.51511	0.00022
ADL52665.1	Clocel_2973	C	Electron transfer flavoprotein alpha/beta-subunit	84738.3	77194.7	73773.6	64430.3	75034.2	212495	222136	153944	130673	179812	0.558045	8.22e-08
ADL53155.1	Clocel_3478	CH	hypothetical protein Clocel_3478	34250.3	35926.2	33674.5	39755.2	35901.5	119146	118563	124390	115330	119357	0.457584	0.04045
ADL52458.1	Clocel_2761	D	cell division topological specificity factor MinE	612402	587164	514699	683367	599408	333159	505318	490431	505212	458530	0.478941	0.00712
ADL50117.1	Clocel_0337	E	phospho-2-dehydro-3-deoxyheptonate aldolase	3.49796e+06	3.37103e+06	3.57559e+06	2.94306e+06	3.34691e+06	3.10393e+06	2.2731e+06	3.23574e+06	2.86546e+06	2.86956e+06	0.581872	5.83e-05
ADL52890.1	Clocel_3204	E	lipolytic protein G-D-S-L family	67684	87265.2	89441.9	36749.1	70285	22479	13166.1	20668.9	16558.6	18218.1	0.62835	0.04041
ADL53432.1	Clocel_3762	E	UvrB/UvrC protein	273693	258491	272208	285657	272512	246442	241610	246826	191654	231633	0.66218	0.01307
ADL51142.1	Clocel_1389	ET	basic membrane lipoprotein	975727	1.06843e+06	1.00759e+06	1.00173e+06	1.01337e+06	1.38823e+06	1.35651e+06	1.20781e+06	1.52263e+06	1.36879e+06	0.379704	2.74e-09
ADL51310.1	Clocel_1562	F	carbamoyl-phosphate synthase, small subunit	464317	587081	630441	604771	571652	213991	102470	209362	134618	165110	0.13874	2.79e-05
ADL51358.1	Clocel_1611	F	phosphoribosylaminoimidazole carboxylase, catalytic subunit	13922.3	17257.2	16882.9	11392.3	14863.6	9320.19	8360.29	7198.53	11942.9	9205.48	0.185549	7.94e-11
ADL51359.1	Clocel_1612	F	phosphoribosylaminoimidazole-succinocarboxamide synthase	286562	332290	357341	346907	330775	149005	125628	111204	130235	129018	0.186085	5.07e-13
ADL51364.1	Clocel_1617	F	phosphoribosylamine/glycine ligase	131073	154423	147940	187795	155308	54729.9	1497.85	52230.4	43953.2	38102.9	0.205121	8.96e-07
ADL51363.1	Clocel_1616	F	phosphoribosylaminoimidazolecarboxamide formyltransferase/IMP cyclohydrolase	15115.4	19448.4	15212.7	21198.1	17743.6	11124.7	5115.45	13106.5	5511.83	8714.61	0.289743	0.00027
ADL51361.1	Clocel_1614	F	phosphoribosylformylglycinamidine cyclo-ligase	46069	53542.4	21117.8	34444.6	38793.5	213723	154011	249194	139572	189125	0.322506	6.49e-07
ADL51799.1	Clocel_2056	F	adenylosuccinate lyase	87659.2	113386	109414	85861.7	99080.3	429950	186529	503146	248214	341960	0.325452	3.08e-09
ADL51306.1	Clocel_1558	F	orotate phosphoribosyltransferase	85395.5	84187.5	79165.5	106810	88889.7	300290	215109	348428	238661	275622	0.340897	3.8e-05
ADL51114.1	Clocel_1361	F	P-loop ATPase	326710	287390	321295	324473	314967	227582	98312.2	230760	134051	172676	0.378071	1.55e-11
ADL51357.1	Clocel_1610	F	phosphoribosylformylglycinamidine synthase	18487.8	36127.9	22288.8	36714.6	28404.8	73596.2	33101.7	77859.5	34246.5	54701	0.382385	0.0037
ADL51305.1	Clocel_1557	F	dihydroorotate dehydrogenase family protein	167599	285735	184534	162557	200106	1.05666e+06	972268	1.17058e+06	1.10188e+06	1.07535e+06	0.399479	2.47e-06
ADL52654.1	Clocel_2962	F	inosine-5'-monophosphate dehydrogenase	24815.8	17498	23418	17874.2	20901.5	122352	99068.9	123872	105296	112647	0.434579	4.54e-09
ADL51303.1	Clocel_1555	F	orotidine 5'-phosphate decarboxylase	94476.1	169591	121842	88426.3	118584	373693	165716	509865	191191	310116	0.503328	0.02115
ADL51360.1	Clocel_1613	F	amidophosphoribosyltransferase	224167	227055	214010	243077	227077	196602	105683	192919	133576	157195	0.519274	0.01516
ADL53382.1	Clocel_3712	F	adenylate kinase	895695	1.24763e+06	1.2149e+06	1.04524e+06	1.10087e+06	419600	479278	363402	519938	445554	0.524595	3.77e-09
ADL54011.1	Clocel_4354	F	adenylosuccinate synthetase	39587.3	63926.5	56067.8	59040.3	54655.5	20310.3	5222.81	18155.5	13920.7	14402.3	0.538367	0.00715
ADL51511.1	Clocel_1767	F	Uracil phosphoribosyltransferase	221003	224115	227549	217951	222654	144052	103182	150978	137169	133845	0.540803	1.01e-08
ADL51311.1	Clocel_1563	F	carbamoyl-phosphate synthase, large subunit	7709.2	11130.4	5007.14	4300.26	7036.76	5655.34	2747.19	3066.63	3617.54	3771.68	0.591618	0.00697
ADL51302.1	Clocel_1554	F	dihydroorotase, multifunctional complex type	270302	321568	283667	284647	290046	352967	402505	350509	343035	362254	0.601694	0.0447
ADL50491.1	Clocel_0720	F	Phosphoglycerate kinase	304079	319132	263209	292599	294755	195249	122623	159117	75499.4	138122	0.653388	3.89e-06
ADL50333.1	Clocel_0560	G	Alpha-galactosidase	120886	113180	150704	71697.8	114117	240837	283018	227602	255309	251692	0.300791	8.01e-14
AAF06109.1	Clocel_2819	G	endoglucanase L	50678.8	79968	97337.8	42062.4	67511.7	162287	144956	146592	274979	182203	0.302816	4.47e-10
ADL52573.1	Clocel_2878	G	phosphotransferase system PTS lactose/cellobiose-specific IIA subunit	454703	564496	507754	461310	497066	334758	456603	369229	351701	378073	0.403558	0.00028
ADL50390.1	Clocel_0619	G	glycoside hydrolase family 5	368151	365407	333605	343659	352705	280838	234588	312572	274352	275587	0.421581	0.00884
ADL52891.1	Clocel_3205	G	glycoside hydrolase family 2 sugar binding	65972.8	69271.2	58851	62726.2	64205.3	35308.8	36324.2	26750.7	52485.3	37717.2	0.428638	0.03578
ADL52517.1	Clocel_2821	G	glycoside hydrolase family 9	149540	176416	152843	157297	159024	104239	75656.4	96458	72461.7	87203.8	0.505761	0.00054
ADL51207.1	Clocel_1454	G	pyruvate, phosphate dikinase	108068	100355	91000.9	95864.7	98822.1	75145.3	36240.3	73305.1	44473.3	57291	0.508056	5.91e-09
ADL52519.1	Clocel_2823	G	glycoside hydrolase family 48	883023	611690	761389	696578	738170	683542	1.24714e+06	745695	1.31629e+06	998166	0.520431	2.97e-06
ADL50492.1	Clocel_0721	G	triosephosphate isomerase	1.65322e+06	1.5527e+06	1.30834e+06	1.72029e+06	1.55864e+06	1.80488e+06	2.27359e+06	2.02657e+06	2.09657e+06	2.0504e+06	0.564844	7.79e-07
ADL52438.1	Clocel_2741	G	glycoside hydrolase family 9	1.91191e+06	1.75865e+06	1.8582e+06	1.65241e+06	1.79529e+06	1.93712e+06	2.37969e+06	2.22013e+06	2.366e+06	2.22573e+06	0.58092	0.00014
ADL49827.1	Clocel_0038	G	extracellular solute-binding protein family 1	10474.9	9988.73	9856.96	9295.52	9904.04	16049.2	19216.3	17641.5	20347.3	18313.6	0.5994	4.61e-06
ADL53971.1	Clocel_4314	G	phosphopentomutase	219248	201000	211634	251857	220935	202028	57740.8	183006	63497.3	126568	0.611786	0.00072
ADL50363.1	Clocel_0592	G	xylulokinase	246108	245122	231612	214771	234403	189149	120489	246119	156001	177939	0.646987	0.02941
ADL52390.1	Clocel_2690	H	pyridoxine biosynthesis protein	277164	326040	343897	304168	312817	147392	47814.4	135465	67512.5	99545.8	0.268211	7.24e-05
ADL52391.1	Clocel_2691	H	SNO glutamine amidotransferase	107388	104598	105798	111357	107285	77276.5	35741.9	93321.4	53019.7	64839.9	0.308654	2.74e-05
ADL52539.1	Clocel_2843	H	6,7-dimethyl-8-ribityllumazine synthase	76775.2	84926.4	74597.9	89421.6	81430.3	49730.3	57142.1	50128	55698.1	53174.6	0.406988	2.66e-06
ADL52540.1	Clocel_2844	H	GTP cyclohydrolase II	114268	157028	130036	144343	136419	49816	30237.5	74345.6	27211.1	45402.5	0.520553	8.02e-05
ADL52748.1	Clocel_3058	I	acetyl-CoA acetyltransferase	434900	385930	466944	415129	425726	309307	290950	289315	319229	302200	0.409089	2.28e-07
ADL49976.1	Clocel_0192	I	acetyl-CoA acetyltransferase	10936	11131.6	11933.5	12872.9	11718.5	10441.3	2466.03	6848.68	11539.1	7823.77	0.417293	6.26e-06
ADL52664.1	Clocel_2972	I	3-hydroxyacyl-CoA dehydrogenase NAD-binding	330313	286351	319579	352286	322132	223028	121731	241539	127783	178520	0.422461	2.05e-09
ADL50658.1	Clocel_0888	IQ	AMP-dependent synthetase and ligase	2.13647e+06	1.80535e+06	1.9576e+06	2.40899e+06	2.0771e+06	3.51937e+06	2.91102e+06	2.16976e+06	2.27396e+06	2.71853e+06	0.46741	0.00228
ADL53804.1	Clocel_4143	IQ	phosphopantetheine-binding	36809.3	83342.5	69396.1	46040.1	58897	23694.3	24946.6	29669.2	21597.1	24976.8	0.644931	0.00564
ADL53395.1	Clocel_3725	J	ribosomal protein L29	619695	485946	557684	676676	585000	360136	503212	341348	325774	382618	0.411953	0.00531
ADL51537.1	Clocel_1793	J	ribosomal protein S15	86705.4	92994.8	88303.8	81357.3	87340.3	88069	31574.6	91580.3	42305.3	63382.3	0.4534	2.65e-05
ADL53412.1	Clocel_3742	J	ribosomal protein L7/L12	14758.7	20749.6	21833.6	18191	18883.2	25163.2	41877.1	22734.3	31119.2	30223.5	0.455941	0.00169
ADL51617.1	Clocel_1873	J	peptide deformylase	157328	169535	146188	185086	164534	148990	136854	154780	145599	146556	0.559447	0.0025
ADL53407.1	Clocel_3737	J	ribosomal protein S7	299758	320903	315191	275617	302867	208974	185209	241099	220704	213997	0.560455	7.07e-05
ADL54024.1	Clocel_4368	J	ribosomal protein S6	1.20076e+06	1.09881e+06	1.24159e+06	1.11067e+06	1.16296e+06	913835	565353	925724	672691	769401	0.582446	0.00082
ADL49804.1	Clocel_0013	J	seryl-tRNA synthetase	164724	109491	139627	134519	137091	99809	58429.9	103794	74704.4	84184.3	0.634212	2.26e-05
ADL53373.1	Clocel_3703	J	ribosomal protein L17	428106	388425	435048	470015	430398	338065	360101	343106	335843	344279	0.651895	0.00077
ADL51792.1	Clocel_2049	K	RNA polymerase, sigma-24 subunit, ECF subfamily	49265.8	71976.5	43750.6	34223	49804	70418.5	65134.3	71583.7	79685.1	71705.4	0.339632	0.00807
ADL49905.1	Clocel_0116	K	Domain of unknown function DUF1836	2.1122e+06	2.35779e+06	2.35388e+06	2.0158e+06	2.20992e+06	4.03382e+06	1.788e+06	3.76054e+06	2.40705e+06	2.99735e+06	0.466148	0.0124
ADL52550.1	Clocel_2854	K	transcriptional regulator, TetR family	2.90063e+06	2.64043e+06	2.92135e+06	2.63863e+06	2.77526e+06	6.22821e+06	8.27343e+06	5.2308e+06	7.17746e+06	6.72748e+06	0.476242	9.62e-10
ADL52572.1	Clocel_2877	K	hypothetical protein Clocel_2877	5.45756e+06	5.87063e+06	5.90141e+06	5.73046e+06	5.74001e+06	1.00441e+07	1.16437e+07	8.69685e+06	1.07591e+07	1.02859e+07	0.516671	6.97e-07
ADL51280.1	Clocel_1532	K	transcriptional regulator, MarR family	3.3828e+06	3.4079e+06	3.89109e+06	3.37551e+06	3.51432e+06	8.58398e+06	9.31327e+06	6.84478e+06	8.53269e+06	8.31868e+06	0.554878	0.02673
ADL52580.1	Clocel_2885	K	cold-shock DNA-binding domain protein	1.11021e+06	1.2085e+06	1.10461e+06	1.20484e+06	1.15704e+06	783827	716738	844559	825788	792728	0.561152	0.00041
ADL51560.1	Clocel_1816	K	transcription elongation factor GreA	2.71699e+06	2.05477e+06	2.59824e+06	2.28781e+06	2.41445e+06	702854	261269	601123	345472	477679	0.612224	0.00466
ADL52190.1	Clocel_2477	K	transcriptional regulator, BadM/Rrf2 family	7.06236e+06	6.65471e+06	6.96359e+06	6.62745e+06	6.82703e+06	2.93818e+06	4.30209e+06	2.88052e+06	4.03749e+06	3.53957e+06	0.624787	0.01393
ADL50785.1	Clocel_1021	K	cold-shock DNA-binding domain protein	668705	557586	638254	682422	636742	1.64859e+06	1.28614e+06	1.58818e+06	1.33786e+06	1.46519e+06	0.637872	0.00168
ADL53090.1	Clocel_3411	KO	hydrogenase accessory protein HypB	474660	459534	483693	487947	476458	478096	856867	492439	724440	637961	0.37053	0.00024
ADL51616.1	Clocel_1872	L	primosomal protein N'	352734	348821	298431	332114	333025	281761	185570	340818	216423	256143	0.508185	0.00023
ADL51648.1	Clocel_1904	L	hypothetical protein Clocel_1904	441340	385615	393626	416327	409227	468911	609915	484852	630951	548657	0.61895	0.03277
ADL49912.1	Clocel_0123	N	OmpA/MotB domain protein	498284	357083	433015	353702	410521	463905	774200	380222	666515	571211	0.389825	5.38e-06
ADL51451.1	Clocel_1707	N	flagellar protein FliS	845788	815718	763260	895479	830061	1.66084e+06	1.8331e+06	1.57685e+06	1.58264e+06	1.66336e+06	0.551829	0.00587
ADL51459.1	Clocel_1715	N	flagellar motor switch protein FliG	1.53964e+06	1.6375e+06	1.41259e+06	1.76489e+06	1.58866e+06	2.38913e+06	1.61054e+06	1.94212e+06	1.90784e+06	1.96241e+06	0.581399	0.00037
ADL53298.1	Clocel_3627	NA	hypothetical protein Clocel_3627	149938	100164	165851	34306.2	112565	289571	222760	204908	283614	250213	0.449875	7.6016e-05
ADL49908.1	Clocel_0119	O	PpiC-type peptidyl-prolyl cis-trans isomerase	569388	554906	602823	491600	554679	633381	698316	634529	728915	673785	0.490609	0.00492
ADL53472.1	Clocel_3802	O	PpiC-type peptidyl-prolyl cis-trans isomerase	202715	196600	193874	191423	196153	139805	119865	154564	136316	137637	0.599634	0.00506
ADL50364.1	Clocel_0593	O	peptide methionine sulfoxide reductase	990833	998203	1.16699e+06	764342	980092	914179	339689	1.01907e+06	473354	686572	0.629947	1.51e-07
ADL50483.1	Clocel_0712	P	ABC transporter related	253544	270498	254341	280364	264687	214284	194345	224275	242222	218781	0.303235	1.04e-08
ADL50327.1	Clocel_0554	P	carbonic anhydrase	1.92041e+06	1.89864e+06	1.81199e+06	1.86377e+06	1.8737e+06	2.1191e+06	3.20972e+06	2.36829e+06	3.19198e+06	2.72227e+06	0.595705	0.00937
ADL53611.1	Clocel_3945	Q	amino acid adenylation domain protein	175415	265203	264480	293052	249537	257307	483137	306624	460300	376842	0.654285	6.03e-08
ADL51830.1	Clocel_2087	S	protein of unknown function DUF711	295117	309349	512509	536089	413266	221248	181668	333705	180393	229253	0.318928	2.54e-08
ADL51766.1	Clocel_2023	S	hypothetical protein Clocel_2023	205090	228733	182886	187874	201146	309867	910905	295966	691529	552067	0.364351	0.00325
ADL53343.1	Clocel_3673	S	TrpR like protein, YerC/YecD	229709	217086	274584	231091	238118	172711	162424	188990	189534	178415	0.374475	0.0013
ADL51575.1	Clocel_1831	S	protein of unknown function DUF965	231120	253810	268839	236613	247595	120144	77632.7	119578	107848	106301	0.411854	0.00017
ADL52095.1	Clocel_2379	S	hypothetical protein Clocel_2379	47468.5	39010.9	53516.5	59293.1	49822.2	99002.4	142962	85784.3	132725	115119	0.432791	1.5796e-05
ADL53684.1	Clocel_4021	S	4-oxalocrotonate tautomerase family enzyme	272927	363272	331923	253579	305425	529408	284835	510033	371585	423965	0.444381	4.32e-06
ADL52565.1	Clocel_2870	S	hypothetical protein Clocel_2870	13418.8	12275.8	15069.4	20385	15287.2	9179.6	5070.13	11294.5	5602.19	7786.61	0.477267	0.00021
ADL51106.1	Clocel_1353	S	protein of unknown function DUF896	113600	168604	177405	130163	147443	102095	93255.6	93693.6	113995	100760	0.520718	0.00751
ADL51343.1	Clocel_1596	S	hypothetical protein Clocel_1596	34081.7	13546.2	26527.2	40823.6	28744.7	32272.3	57104.5	70638.4	59198.3	54803.4	0.524506	0.03282
ADL51812.1	Clocel_2069	S	Hydroxyacylglutathione hydrolase	48391.5	88211	65131	44805	61634.6	44225.8	21250.2	46835.8	23546.3	33964.5	0.532633	0.02707
ADL51803.1	Clocel_2060	S	Stage V sporulation protein S	46272.2	39214.5	46909.3	20899.6	38323.9	93186.2	87384.5	91361.7	73031.8	86241	0.558409	0.00013
ADL49840.1	Clocel_0051	S	uncharacterized protein family UPF0133	349341	318788	342538	283820	323622	515828	524016	481424	457209	494619	0.57636	0.01689
ADL50207.1	Clocel_0430	S	hypothetical protein Clocel_0430	25638.6	16119.7	20604.8	19550.2	20478.3	25945.7	45882.8	24764.2	39557.7	34037.6	0.601637	0.00977
ADL53541.1	Clocel_3875	S	protein of unknown function DUF520	9079.31	10367.7	10692.7	8698.39	9709.55	10015.3	4969.81	8955.63	4460.21	7100.23	0.608135	0.00134
ADL51429.1	Clocel_1685	S	protein of unknown function DUF1292	47485.5	35622.2	46698.9	38734.4	42135.2	45983.9	60978.8	50709.1	54245.7	52979.4	0.628291	0.02724
ADL50103.1	Clocel_0323	T	G5 domain protein	53773.9	59640.8	57965.4	73189.2	61142.3	41937.8	17172.8	42410.8	20058.4	30395	0.329993	0.00102
ADL51831.1	Clocel_2088	T	ACT domain-containing protein	230000	209065	225497	182605	211792	171613	112179	161292	141441	146631	0.497434	0.00027
ADL53417.1	Clocel_3747	U	preprotein translocase, SecE subunit	10476.9	13785.4	16584.5	17751.8	14649.6	6908.96	7266.72	9108.47	3435.03	6679.8	0.284253	0.0058
ADL53383.1	Clocel_3713	U	preprotein translocase, SecY subunit	49729.9	61037.2	52272.3	61301.9	56085.4	42828.3	34379.8	40785.7	35948.3	38485.5	0.553235	0.01806
ADL52581.1	Clocel_2886	V	ABC transporter related	51076.3	52363.5	48591.8	47790.5	49955.5	24411.4	19417.1	34423.6	19022.4	24318.6	0.666769	0.00456
