# Supplementary material for: Clostridium cellulovorans Proteomic Responses to Butanol Stress
Source: Front Microbiol. 2021 Jul 21;12:674639. doi: 10.3389/fmicb.2021.674639 (PMC8336468; doi:10.3389/fmicb.2021.674639)
Supplement: Supplementary file 5 [file Table_5.XLSX]

## Sheet: BUTA
N	Total	% Cov (95)	Unused	Accession #	Name	Species	Peptides(95%)	Gene Ontology	Pathway	Interactions	Function
1	206.5	73.9	206.5	ADL51428.1	pyruvate ferredoxin/flavodoxin oxidoreductase [Clostridium cellulovorans 743B]	Clostridium cellulovorans 743B	371
2	123.52	90	124.45	ADL52657.1	chaperonin GroEL [Clostridium cellulovorans 743B]	Clostridium cellulovorans 743B	490
3	105.55	84.9	105.43	ADL51169.1	chaperone protein DnaK [Clostridium cellulovorans 743B]	Clostridium cellulovorans 743B	213
4	100.09	76	100.2	ADL51555.1	formate acetyltransferase [Clostridium cellulovorans 743B]	Clostridium cellulovorans 743B	136
5	85.58	65.9	85.15	ADL53406.1	translation elongation factor G [Clostridium cellulovorans 743B]	Clostridium cellulovorans 743B	170
6	84.51	43.6	84.48	ADL52520.1	cellulosome anchoring protein cohesin region [Clostridium cellulovorans 743B]	Clostridium cellulovorans 743B	55
7	82.62	71.7	82.8	ADL51111.1	extracellular solute-binding protein family 5 [Clostridium cellulovorans 743B]	Clostridium cellulovorans 743B	125
8	79.22	83.9	79.48	ADL53419.1	translation elongation factor Tu [Clostridium cellulovorans 743B]	Clostridium cellulovorans 743B	259
9	77.59	51.4	78.24	ADL53430.1	ATPase AAA-2 domain protein [Clostridium cellulovorans 743B]	Clostridium cellulovorans 743B	51
10	76.97	31	75.41	ADL50054.1	hypothetical protein Clocel_0272 [Clostridium cellulovorans 743B]	Clostridium cellulovorans 743B	51
11	72.52	97.5	72.54	ADL52096.1	flagellin domain protein [Clostridium cellulovorans 743B]	Clostridium cellulovorans 743B	398
12	70.45	35.9	70.75	ADL53411.1	DNA-directed RNA polymerase, beta subunit [Clostridium cellulovorans 743B]	Clostridium cellulovorans 743B	43
13	69.24	90.7	70.28	ADL50490.1	glyceraldehyde-3-phosphate dehydrogenase, type I [Clostridium cellulovorans 743B]	Clostridium cellulovorans 743B	190
14	66.13	33.6	65.87	ADL53410.1	DNA-directed RNA polymerase, beta' subunit [Clostridium cellulovorans 743B]	Clostridium cellulovorans 743B	42
15	66.91	55.9	65.79	ADL51437.1	CheA signal transduction histidine kinase [Clostridium cellulovorans 743B]	Clostridium cellulovorans 743B	40
16	62.02	67.4	60.49	ADL51339.1	hypothetical protein Clocel_1592 [Clostridium cellulovorans 743B]	Clostridium cellulovorans 743B	43
17	61.08	71.2	60.3	ADL51485.1	Inorganic diphosphatase [Clostridium cellulovorans 743B]	Clostridium cellulovorans 743B	46
18	58.96	64	58.92	ADL51038.1	Glu/Leu/Phe/Val dehydrogenase [Clostridium cellulovorans 743B]	Clostridium cellulovorans 743B	59
19	57.56	85.8	57.57	ADL52748.1	acetyl-CoA acetyltransferase [Clostridium cellulovorans 743B]	Clostridium cellulovorans 743B	122
20	58.45	70.5	57.36	ADL51863.1	phosphoglucomutase/phosphomannomutase alpha/beta/alpha domain I [Clostridium cellulovorans 743B]	Clostridium cellulovorans 743B	50
21	54.81	49.1	54.8	ADL53539.1	glutamine synthetase catalytic region [Clostridium cellulovorans 743B]	Clostridium cellulovorans 743B	45
22	54.29	74.4	54.27	ADL51313.1	trigger factor [Clostridium cellulovorans 743B]	Clostridium cellulovorans 743B	61
23	53.95	65.6	53.92	ADL52866.1	Leucyl aminopeptidase [Clostridium cellulovorans 743B]	Clostridium cellulovorans 743B	36
24	53.94	61.5	53.61	BAE92568.1	phosphoenolpyruvate-protein phosphotransferase [Clostridium cellulovorans 743B]	Clostridium cellulovorans 743B	49
25	54	34.5	53.2	ADL51574.1	alanyl-tRNA synthetase [Clostridium cellulovorans 743B]	Clostridium cellulovorans 743B	31
26	51.61	68.4	51.6	ADL51928.1	hypothetical protein Clocel_2187 [Clostridium cellulovorans 743B]	Clostridium cellulovorans 743B	65
27	51.23	67.4	51.12	ADL53800.1	3-oxoacyl-(acyl-carrier-protein) synthase 2 [Clostridium cellulovorans 743B]	Clostridium cellulovorans 743B	46
28	51.94	43.4	51.09	ADL51538.1	polyribonucleotide nucleotidyltransferase [Clostridium cellulovorans 743B]	Clostridium cellulovorans 743B	28
29	50.73	76	50.31	ADL52665.1	Electron transfer flavoprotein alpha/beta-subunit [Clostridium cellulovorans 743B]	Clostridium cellulovorans 743B	127
30	49.89	81.5	49.97	ADL51519.1	translation elongation factor Ts [Clostridium cellulovorans 743B]	Clostridium cellulovorans 743B	59
31	50.24	77.1	49.38	ADL50491.1	Phosphoglycerate kinase [Clostridium cellulovorans 743B]	Clostridium cellulovorans 743B	64
32	48.92	73.6	48.91	ADL51772.1	phosphoserine aminotransferase [Clostridium cellulovorans 743B]	Clostridium cellulovorans 743B	56
33	47.96	43.3	47.29	ADL50285.1	Heat shock protein Hsp90-like [Clostridium cellulovorans 743B]	Clostridium cellulovorans 743B	38
34	46.3	63.7	46.23	ADL53472.1	PpiC-type peptidyl-prolyl cis-trans isomerase [Clostridium cellulovorans 743B]	Clostridium cellulovorans 743B	40
35	45.85	89.7	45.88	ADL52667.1	acyl-CoA dehydrogenase domain-containing protein [Clostridium cellulovorans 743B]	Clostridium cellulovorans 743B	77
36	45.54	37.2	45.49	ADL52475.1	PTS system, glucose-specific IIBC subunit [Clostridium cellulovorans 743B]	Clostridium cellulovorans 743B	45
37	45.21	73.1	45.16	ADL51078.1	ketol-acid reductoisomerase [Clostridium cellulovorans 743B]	Clostridium cellulovorans 743B	40
38	46.91	35.1	44.8	ADL52725.1	preprotein translocase, SecA subunit [Clostridium cellulovorans 743B]	Clostridium cellulovorans 743B	37
39	43.96	42.8	43.84	ADL51532.1	translation initiation factor IF-2 [Clostridium cellulovorans 743B]	Clostridium cellulovorans 743B	33
40	43.02	64	42.91	ADL53765.1	Extracellular ligand-binding receptor [Clostridium cellulovorans 743B]	Clostridium cellulovorans 743B	29
41	42.48	56.8	42.37	ADL50493.1	phosphoglycerate mutase, 2,3-bisphosphoglycerate-independent [Clostridium cellulovorans 743B]	Clostridium cellulovorans 743B	38
42	42.29	45.7	42.28	ADL53450.1	lysyl-tRNA synthetase [Clostridium cellulovorans 743B]	Clostridium cellulovorans 743B	26
43	42.19	48.4	42.16	ADL49827.1	extracellular solute-binding protein family 1 [Clostridium cellulovorans 743B]	Clostridium cellulovorans 743B	29
44	41.77	74.4	41.75	ADL51761.1	D-isomer specific 2-hydroxyacid dehydrogenase NAD-binding [Clostridium cellulovorans 743B]	Clostridium cellulovorans 743B	72
45	41.89	74.9	41.72	ADL53374.1	DNA-directed RNA polymerase, alpha subunit [Clostridium cellulovorans 743B]	Clostridium cellulovorans 743B	33
46	43.12	82	41.44	ADL51518.1	ribosomal protein S2 [Clostridium cellulovorans 743B]	Clostridium cellulovorans 743B	38
47	41.43	47.4	41.08	ADL52654.1	inosine-5'-monophosphate dehydrogenase [Clostridium cellulovorans 743B]	Clostridium cellulovorans 743B	27
48	40.92	60.2	40.88	ADL52568.1	threonine synthase [Clostridium cellulovorans 743B]	Clostridium cellulovorans 743B	26
49	40.75	73.1	40.63	ADL53397.1	ribosomal protein S3 [Clostridium cellulovorans 743B]	Clostridium cellulovorans 743B	56
50	40.62	73.5	40.16	ADL53344.1	butyrate kinase [Clostridium cellulovorans 743B]	Clostridium cellulovorans 743B	46
51	39.9	47.7	39.76	ADL52682.1	dipeptidase [Clostridium cellulovorans 743B]	Clostridium cellulovorans 743B	26
52	40.73	72.9	39.63	ADL53414.1	ribosomal protein L1 [Clostridium cellulovorans 743B]	Clostridium cellulovorans 743B	37
53	42.73	16.8	39.53	ADL52365.1	Glutamate synthase (ferredoxin) [Clostridium cellulovorans 743B]	Clostridium cellulovorans 743B	23
54	39.41	90.6	39.2	ADL50326.1	fructose-1,6-bisphosphate aldolase, class II [Clostridium cellulovorans 743B]	Clostridium cellulovorans 743B	63
55	38.79	60.9	38.51	ADL50482.1	basic membrane lipoprotein [Clostridium cellulovorans 743B]	Clostridium cellulovorans 743B	37
56	38.35	59.3	38.08	ADL51117.1	Glucose-6-phosphate isomerase [Clostridium cellulovorans 743B]	Clostridium cellulovorans 743B	37
57	38.09	69.9	38.07	ADL53375.1	ribosomal protein S4 [Clostridium cellulovorans 743B]	Clostridium cellulovorans 743B	35
58	38.56	41.4	37.99	ADL52595.1	glycoside hydrolase family 10 [Clostridium cellulovorans 743B]	Clostridium cellulovorans 743B	22
59	38.05	28.3	37.82	ADL52517.1	glycoside hydrolase family 9 [Clostridium cellulovorans 743B]	Clostridium cellulovorans 743B	25
60	38.3	52.3	37.8	ADL52663.1	glutamate synthase (NADPH), homotetrameric [Clostridium cellulovorans 743B]	Clostridium cellulovorans 743B	33
61	37.82	91.3	37.77	ADL51929.1	hypothetical protein Clocel_2188 [Clostridium cellulovorans 743B]	Clostridium cellulovorans 743B	83
62	37.68	51.9	37.58	ADL52833.1	uncharacterized conserved protein UCP033563 [Clostridium cellulovorans 743B]	Clostridium cellulovorans 743B	23
63	37.8	72.8	37.48	ADL53801.1	3-oxoacyl-(acyl-carrier-protein) reductase [Clostridium cellulovorans 743B]	Clostridium cellulovorans 743B	33
64	36.85	71.8	37.11	ADL51726.1	aspartate-semialdehyde dehydrogenase [Clostridium cellulovorans 743B]	Clostridium cellulovorans 743B	35
65	37.3	56.4	37.06	ADL52739.1	ATP synthase F1, beta subunit [Clostridium cellulovorans 743B]	Clostridium cellulovorans 743B	33
66	37.04	81.1	36.6	ADL52666.1	Electron transfer flavoprotein alpha/beta-subunit [Clostridium cellulovorans 743B]	Clostridium cellulovorans 743B	58
67	37.76	36.3	36.4	ADL50123.1	anaerobic ribonucleoside-triphosphate reductase [Clostridium cellulovorans 743B]	Clostridium cellulovorans 743B	24
68	38.37	68.5	36.34	ADL50449.1	methyl-accepting chemotaxis sensory transducer [Clostridium cellulovorans 743B]	Clostridium cellulovorans 743B	38
69	36.54	42.2	36.2	ADL52741.1	ATP synthase F1, alpha subunit [Clostridium cellulovorans 743B]	Clostridium cellulovorans 743B	25
70	38.66	27.5	36.15	ADL53553.1	calcium-translocating P-type ATPase, PMCA-type [Clostridium cellulovorans 743B]	Clostridium cellulovorans 743B	25
71	36.21	86.2	36.06	ADL52664.1	3-hydroxyacyl-CoA dehydrogenase NAD-binding [Clostridium cellulovorans 743B]	Clostridium cellulovorans 743B	73
72	36.15	58.8	35.81	ADL53487.1	iron-containing alcohol dehydrogenase [Clostridium cellulovorans 743B]	Clostridium cellulovorans 743B	39
73	36.71	67.8	35.78	ADL53400.1	ribosomal protein L2 [Clostridium cellulovorans 743B]	Clostridium cellulovorans 743B	38
74	35.36	34.9	34.92	ADL51404.1	H+transporting two-sector ATPase alpha/beta subunit central region [Clostridium cellulovorans 743B]	Clostridium cellulovorans 743B	22
75	34.98	62.5	34.62	ADL52465.1	cell shape determining protein, MreB/Mrl family [Clostridium cellulovorans 743B]	Clostridium cellulovorans 743B	25
76	35.59	60.7	34.59	ADL52714.1	dTDP-glucose 4,6-dehydratase [Clostridium cellulovorans 743B]	Clostridium cellulovorans 743B	25
77	33.35	42.8	33.51	ADL50905.1	phosphoenolpyruvate carboxylase [Clostridium cellulovorans 743B]	Clostridium cellulovorans 743B	21
78	35.19	24.6	33.41	ADL51899.1	phenylalanyl-tRNA synthetase, beta subunit [Clostridium cellulovorans 743B]	Clostridium cellulovorans 743B	25
79	33.44	65.5	33.37	ADL51348.1	band 7 protein [Clostridium cellulovorans 743B]	Clostridium cellulovorans 743B	37
80	33.17	60.7	32.9	ADL52182.1	Isocitrate dehydrogenase (NAD(+)) [Clostridium cellulovorans 743B]	Clostridium cellulovorans 743B	46
81	33.24	42.6	32.71	ADL51410.1	flavodoxin/nitric oxide synthase [Clostridium cellulovorans 743B]	Clostridium cellulovorans 743B	24
82	32.86	71.3	32.49	ADL53403.1	50S ribosomal protein L3 [Clostridium cellulovorans 743B]	Clostridium cellulovorans 743B	32
83	35.92	21.6	32.43	ADL50129.1	isoleucyl-tRNA synthetase [Clostridium cellulovorans 743B]	Clostridium cellulovorans 743B	22
84	32.7	53.9	32.39	ADL51075.1	3-isopropylmalate dehydrogenase [Clostridium cellulovorans 743B]	Clostridium cellulovorans 743B	37
85	32.48	49.1	32.37	ADL52570.1	homoserine dehydrogenase [Clostridium cellulovorans 743B]	Clostridium cellulovorans 743B	21
86	32.07	77.4	32.06	ADL50492.1	triosephosphate isomerase [Clostridium cellulovorans 743B]	Clostridium cellulovorans 743B	47
87	31.59	47.7	31.08	ADL51636.1	acetate kinase [Clostridium cellulovorans 743B]	Clostridium cellulovorans 743B	23
88	31.99	47.8	30.9	ADL50314.1	methyl-accepting chemotaxis sensory transducer [Clostridium cellulovorans 743B]	Clostridium cellulovorans 743B	31
89	30.78	41.8	30.2	ADL52311.1	homoaconitate hydratase family protein [Clostridium cellulovorans 743B]	Clostridium cellulovorans 743B	20
90	30.23	29.5	29.95	ADL51158.1	aconitate hydratase domain-containing protein [Clostridium cellulovorans 743B]	Clostridium cellulovorans 743B	17
91	30.79	45.3	29.83	ADL51315.1	ATP-dependent Clp protease, ATP-binding subunit ClpX [Clostridium cellulovorans 743B]	Clostridium cellulovorans 743B	21
92	29.91	65.4	29.8	ADL52668.1	Enoyl-CoA hydratase/isomerase [Clostridium cellulovorans 743B]	Clostridium cellulovorans 743B	37
93	29.6	54.9	29.57	ADL52990.1	CheW domain protein [Clostridium cellulovorans 743B]	Clostridium cellulovorans 743B	19
94	31.97	65.4	29.45	ADL51024.1	Transketolase central region [Clostridium cellulovorans 743B]	Clostridium cellulovorans 743B	27
95	30.16	48	29.45	ADL51405.1	H+transporting two-sector ATPase alpha/beta subunit central region [Clostridium cellulovorans 743B]	Clostridium cellulovorans 743B	20
96	29.44	50	29.34	ADL51442.1	CheC, inhibitor of MCP methylation / FliN fusion protein [Clostridium cellulovorans 743B]	Clostridium cellulovorans 743B	30
97	29.09	27.3	29	ADL53091.1	67 kDa myosin-cross-reactive antigen family protein [Clostridium cellulovorans 743B]	Clostridium cellulovorans 743B	16
98	28.79	34.2	28.61	ADL51076.1	dihydroxy-acid dehydratase [Clostridium cellulovorans 743B]	Clostridium cellulovorans 743B	17
99	29.46	12.8	28.45	ADL52591.1	methionine synthase [Clostridium cellulovorans 743B]	Clostridium cellulovorans 743B	14
100	28.53	67	28.32	ADL51079.1	branched-chain amino acid aminotransferase [Clostridium cellulovorans 743B]	Clostridium cellulovorans 743B	25
101	28.32	19.3	28.07	ADL52363.1	cell wall hydrolase/autolysin [Clostridium cellulovorans 743B]	Clostridium cellulovorans 743B	15
102	27.96	46.3	27.95	ADL52107.1	NAD-dependent epimerase/dehydratase [Clostridium cellulovorans 743B]	Clostridium cellulovorans 743B	18
103	27.83	38.9	27.35	ADL52730.1	S-adenosylmethionine synthetase [Clostridium cellulovorans 743B]	Clostridium cellulovorans 743B	15
104	28.4	64.4	27.17	ADL53391.1	50S ribosomal protein L5 [Clostridium cellulovorans 743B]	Clostridium cellulovorans 743B	28
105	27.11	67.4	27.01	ADL53345.1	phosphate butyryltransferase [Clostridium cellulovorans 743B]	Clostridium cellulovorans 743B	23
106	26.97	35.2	26.9	ADL53544.1	asparaginyl-tRNA synthetase [Clostridium cellulovorans 743B]	Clostridium cellulovorans 743B	16
107	28.96	76.8	26.83	ADL53413.1	ribosomal protein L10 [Clostridium cellulovorans 743B]	Clostridium cellulovorans 743B	26
108	26.83	72.8	26.81	ADL53402.1	ribosomal protein L4/L1e [Clostridium cellulovorans 743B]	Clostridium cellulovorans 743B	49
109	29.21	36.6	26.67	ADL51054.1	phospho-2-dehydro-3-deoxyheptonate aldolase [Clostridium cellulovorans 743B]	Clostridium cellulovorans 743B	23
110	26.86	40.7	26.29	ADL51065.1	argininosuccinate synthase [Clostridium cellulovorans 743B]	Clostridium cellulovorans 743B	23
111	26.74	45.8	26.2	ADL51529.1	NusA antitermination factor [Clostridium cellulovorans 743B]	Clostridium cellulovorans 743B	21
112	27.1	73.7	26.19	ADL49908.1	PpiC-type peptidyl-prolyl cis-trans isomerase [Clostridium cellulovorans 743B]	Clostridium cellulovorans 743B	25
113	27.77	16.4	26	ADL51701.1	valyl-tRNA synthetase [Clostridium cellulovorans 743B]	Clostridium cellulovorans 743B	14
114	25.81	77.3	25.68	ADL53387.1	ribosomal protein L18 [Clostridium cellulovorans 743B]	Clostridium cellulovorans 743B	25
115	26.09	22.3	25.52	ADL50171.1	glycosyltransferase 36 [Clostridium cellulovorans 743B]	Clostridium cellulovorans 743B	19
116	24.94	62.6	24.87	ADL53388.1	ribosomal protein L6 [Clostridium cellulovorans 743B]	Clostridium cellulovorans 743B	35
117	26.28	50.3	24.85	ADL53808.1	2-nitropropane dioxygenase NPD [Clostridium cellulovorans 743B]	Clostridium cellulovorans 743B	16
118	26.44	44.1	24.75	ADL53431.1	ATP:guanido phosphotransferase [Clostridium cellulovorans 743B]	Clostridium cellulovorans 743B	19
119	24.98	37.8	24.73	ADL51692.1	aminotransferase class I and II [Clostridium cellulovorans 743B]	Clostridium cellulovorans 743B	14
120	27.11	25.7	24.64	ADL53004.1	glutaminyl-tRNA synthetase [Clostridium cellulovorans 743B]	Clostridium cellulovorans 743B	18
121	24.58	75.8	24.53	ADL53389.1	ribosomal protein S8 [Clostridium cellulovorans 743B]	Clostridium cellulovorans 743B	33
122	24.66	57.8	24.42	BAD83589.1	catabolite control protein A [Clostridium cellulovorans 743B]	Clostridium cellulovorans 743B	20
123	25.14	19.7	24.19	ADL51432.1	protein of unknown function DUF342 [Clostridium cellulovorans 743B]	Clostridium cellulovorans 743B	15
124	25.29	47.6	24.16	ADL53803.1	enoyl-(acyl-carrier-protein) reductase II [Clostridium cellulovorans 743B]	Clostridium cellulovorans 743B	21
125	24.28	20.8	24.07	ADL53568.1	Mannosyl-glycoprotein endo-beta-N-acetylglucosaminidase [Clostridium cellulovorans 743B]	Clostridium cellulovorans 743B	15
126	25.38	27.1	23.9	ADL52772.1	CTP synthase [Clostridium cellulovorans 743B]	Clostridium cellulovorans 743B	14
127	25.6	28.8	23.87	ADL53455.1	ATP-dependent metalloprotease FtsH [Clostridium cellulovorans 743B]	Clostridium cellulovorans 743B	15
128	27.14	49.6	23.36	ADL53471.1	PpiC-type peptidyl-prolyl cis-trans isomerase [Clostridium cellulovorans 743B]	Clostridium cellulovorans 743B	26
129	23.31	51.7	23.24	ADL52459.1	septum site-determining protein MinD [Clostridium cellulovorans 743B]	Clostridium cellulovorans 743B	13
130	23.35	23	23.1	ADL49821.1	glycosyltransferase 36 [Clostridium cellulovorans 743B]	Clostridium cellulovorans 743B	19
131	22.96	51.5	22.94	ADL51023.1	Transketolase domain-containing protein [Clostridium cellulovorans 743B]	Clostridium cellulovorans 743B	21
132	22.61	68.3	22.6	ADL52456.1	beta-lactamase-inhibitor protein BLIP [Clostridium cellulovorans 743B]	Clostridium cellulovorans 743B	59
133	22.46	67.9	22.3	ADL52751.1	uracil phosphoribosyltransferase [Clostridium cellulovorans 743B]	Clostridium cellulovorans 743B	23
134	23.27	36.9	22.24	ADL52835.1	hypothetical protein Clocel_3148 [Clostridium cellulovorans 743B]	Clostridium cellulovorans 743B	15
135	22.44	40.6	22.13	ADL51110.1	oligopeptide/dipeptide ABC transporter, ATPase subunit [Clostridium cellulovorans 743B]	Clostridium cellulovorans 743B	18
136	22.13	37.4	22.09	ADL50361.1	xylose isomerase [Clostridium cellulovorans 743B]	Clostridium cellulovorans 743B	16
137	22.33	53.1	22.02	ADL50761.1	SpoOM family protein [Clostridium cellulovorans 743B]	Clostridium cellulovorans 743B	15
138	22.56	13.1	21.88	ADL49798.1	DNA gyrase, A subunit [Clostridium cellulovorans 743B]	Clostridium cellulovorans 743B	11
139	22.07	25.3	21.76	ADL50169.1	pyruvate kinase [Clostridium cellulovorans 743B]	Clostridium cellulovorans 743B	13
140	21.89	62.4	21.75	ADL53386.1	ribosomal protein S5 [Clostridium cellulovorans 743B]	Clostridium cellulovorans 743B	31
141	21.88	41.4	21.71	ADL52715.1	glucose-1-phosphate thymidylyltransferase [Clostridium cellulovorans 743B]	Clostridium cellulovorans 743B	16
142	23.49	29.6	21.7	ADL50409.1	protein of unknown function DUF214 [Clostridium cellulovorans 743B]	Clostridium cellulovorans 743B	13
143	21.74	30.5	21.65	ADL52437.1	aspartate kinase [Clostridium cellulovorans 743B]	Clostridium cellulovorans 743B	15
144	22.86	28.3	21.59	ADL53094.1	glutamyl-tRNA synthetase [Clostridium cellulovorans 743B]	Clostridium cellulovorans 743B	15
145	22.05	62.3	21.52	ADL53393.1	ribosomal protein L14 [Clostridium cellulovorans 743B]	Clostridium cellulovorans 743B	27
146	23.15	32.1	21.44	ADL51810.1	histidyl-tRNA synthetase [Clostridium cellulovorans 743B]	Clostridium cellulovorans 743B	15
147	21.52	51.8	21.44	ADL51635.1	phosphate acetyltransferase [Clostridium cellulovorans 743B]	Clostridium cellulovorans 743B	15
148	21.64	40.6	21.41	ADL53775.1	O-acetylhomoserine/O-acetylserine sulfhydrylase [Clostridium cellulovorans 743B]	Clostridium cellulovorans 743B	13
149	22.55	21.4	21.2	ADL50460.1	putative threonyl-tRNA synthetase/uridine kinase [Clostridium cellulovorans 743B]	Clostridium cellulovorans 743B	15
150	21.22	50.6	21.17	ADL51724.1	dihydrodipicolinate reductase [Clostridium cellulovorans 743B]	Clostridium cellulovorans 743B	11
151	21.32	48.7	21.13	ADL53435.1	Rfamily protein [Clostridium cellulovorans 743B]	Clostridium cellulovorans 743B	18
152	22.37	39.9	21.06	ADL53701.1	protein of unknown function DUF534 [Clostridium cellulovorans 743B]	Clostridium cellulovorans 743B	20
153	21.72	26.6	20.89	ADL51549.1	Glycine hydroxymethyltransferase [Clostridium cellulovorans 743B]	Clostridium cellulovorans 743B	12
154	21.06	61.6	20.72	ADL52431.1	pyrroline-5-carboxylate reductase [Clostridium cellulovorans 743B]	Clostridium cellulovorans 743B	19
155	20.89	58.4	20.71	ADL50560.1	hypothetical protein Clocel_0790 [Clostridium cellulovorans 743B]	Clostridium cellulovorans 743B	14
156	21.29	39.2	20.52	ADL49793.1	DNA polymerase III, beta subunit [Clostridium cellulovorans 743B]	Clostridium cellulovorans 743B	13
157	20.75	64.2	20.51	ADL50327.1	carbonic anhydrase [Clostridium cellulovorans 743B]	Clostridium cellulovorans 743B	12
158	21.48	18.1	20.48	ADL51317.1	ATP-dependent protease La [Clostridium cellulovorans 743B]	Clostridium cellulovorans 743B	12
159	20.46	54.1	20.43	ADL51314.1	ATP-dependent Clp protease, proteolytic subunit ClpP [Clostridium cellulovorans 743B]	Clostridium cellulovorans 743B	23
160	20.63	29.8	20.32	ADL51466.1	fagellar hook-basal body protein [Clostridium cellulovorans 743B]	Clostridium cellulovorans 743B	19
161	20.38	35.5	20.32	ADL51590.1	cell division protein FtsZ [Clostridium cellulovorans 743B]	Clostridium cellulovorans 743B	17
162	20.4	27	20.2	ADL51818.1	protein-export membrane protein SecD [Clostridium cellulovorans 743B]	Clostridium cellulovorans 743B	12
163	20.35	56.2	20.18	ADL51521.1	ribosome recycling factor [Clostridium cellulovorans 743B]	Clostridium cellulovorans 743B	15
164	20.33	27.8	20.18	ADL51170.1	chaperone protein DnaJ [Clostridium cellulovorans 743B]	Clostridium cellulovorans 743B	11
165	20.55	19.3	20.13	ADL51579.1	RNA-metabolising metallo-beta-lactamase [Clostridium cellulovorans 743B]	Clostridium cellulovorans 743B	11
166	21.89	71.7	20.05	ADL53373.1	ribosomal protein L17 [Clostridium cellulovorans 743B]	Clostridium cellulovorans 743B	20
167	20.11	60.2	20.04	ADL51902.1	tryptophan synthase, alpha subunit [Clostridium cellulovorans 743B]	Clostridium cellulovorans 743B	12
168	20.22	55.8	19.99	ADL52310.1	aconitate hydratase domain-containing protein [Clostridium cellulovorans 743B]	Clostridium cellulovorans 743B	12
169	20.85	45.9	19.82	ADL50159.1	Rubrerythrin [Clostridium cellulovorans 743B]	Clostridium cellulovorans 743B	26
170	19.78	28.2	19.45	ADL49804.1	seryl-tRNA synthetase [Clostridium cellulovorans 743B]	Clostridium cellulovorans 743B	11
171	20.43	58.3	19.17	ADL51026.1	cell division ATP-binding protein FtsE [Clostridium cellulovorans 743B]	Clostridium cellulovorans 743B	12
172	20.03	93.7	19.12	ADL52658.1	Chaperonin Cpn10 [Clostridium cellulovorans 743B]	Clostridium cellulovorans 743B	27
173	19.27	31.2	19.05	ADL51342.1	tRNA synthetase class II (D K and N) [Clostridium cellulovorans 743B]	Clostridium cellulovorans 743B	13
174	21.44	53.1	18.9	ADL50410.1	ABC transporter related [Clostridium cellulovorans 743B]	Clostridium cellulovorans 743B	16
175	19.44	21.4	18.85	ADL53454.1	Formate--tetrahydrofolate ligase [Clostridium cellulovorans 743B]	Clostridium cellulovorans 743B	14
176	21.12	20.1	18.84	ADL52862.1	Ig domain protein group 2 domain protein [Clostridium cellulovorans 743B]	Clostridium cellulovorans 743B	16
177	19.03	29.7	18.84	ADL52896.1	diguanylate phosphodiesterase [Clostridium cellulovorans 743B]	Clostridium cellulovorans 743B	12
178	19.04	19.1	18.82	ADL53969.1	gamma-glutamyl phosphate reductase [Clostridium cellulovorans 743B]	Clostridium cellulovorans 743B	10
179	19.14	72.2	18.8	ADL53401.1	Ribosomal protein L25/L23 [Clostridium cellulovorans 743B]	Clostridium cellulovorans 743B	13
180	18.17	80.5	18.79	ADL53814.1	Rubrerythrin [Clostridium cellulovorans 743B]	Clostridium cellulovorans 743B	19
181	18.6	41.6	18.45	ADL51725.1	dihydrodipicolinate synthase [Clostridium cellulovorans 743B]	Clostridium cellulovorans 743B	13
182	19.89	46	18.43	ADL51336.1	extracellular solute-binding protein family 3 [Clostridium cellulovorans 743B]	Clostridium cellulovorans 743B	11
183	18.53	31.9	18.35	ADL53590.1	histidinol dehydrogenase [Clostridium cellulovorans 743B]	Clostridium cellulovorans 743B	11
184	18.96	35.4	18.31	ADL51570.1	cysteine desulfurase NifS [Clostridium cellulovorans 743B]	Clostridium cellulovorans 743B	11
185	18.28	23.4	18.12	ADL51628.1	DAK2 domain fusion protein YloV [Clostridium cellulovorans 743B]	Clostridium cellulovorans 743B	12
186	18.39	36.5	18.09	ADL50117.1	phospho-2-dehydro-3-deoxyheptonate aldolase [Clostridium cellulovorans 743B]	Clostridium cellulovorans 743B	13
187	20.01	70.3	18.08	ADL53467.1	histone family protein DNA-binding protein [Clostridium cellulovorans 743B]	Clostridium cellulovorans 743B	33
188	18.07	80.1	18.05	ADL53415.1	ribosomal protein L11 [Clostridium cellulovorans 743B]	Clostridium cellulovorans 743B	35
189	18.43	85.8	18.01	ADL52441.1	endoribonuclease L-PSP [Clostridium cellulovorans 743B]	Clostridium cellulovorans 743B	18
190	18.14	84	18	ADL53412.1	ribosomal protein L7/L12 [Clostridium cellulovorans 743B]	Clostridium cellulovorans 743B	45
191	18.2	36.1	17.94	ADL51282.1	ribose-phosphate pyrophosphokinase [Clostridium cellulovorans 743B]	Clostridium cellulovorans 743B	12
192	18.76	25.4	17.93	ADL50053.1	methionyl-tRNA synthetase [Clostridium cellulovorans 743B]	Clostridium cellulovorans 743B	12
193	18.81	19.6	17.9	ADL52806.1	tRNA synthetase class II (D K and N) [Clostridium cellulovorans 743B]	Clostridium cellulovorans 743B	11
194	17.89	51.2	17.69	ADL52569.1	homoserine kinase [Clostridium cellulovorans 743B]	Clostridium cellulovorans 743B	14
195	18.07	36.3	17.65	ADL52106.1	DegT/DnrJ/EryC1/StrS aminotransferase [Clostridium cellulovorans 743B]	Clostridium cellulovorans 743B	12
196	19.99	19.1	17.58	ADL51748.1	threonyl-tRNA synthetase [Clostridium cellulovorans 743B]	Clostridium cellulovorans 743B	12
197	18.39	19.3	17.48	ADL53733.1	Peptidoglycan glycosyltransferase [Clostridium cellulovorans 743B]	Clostridium cellulovorans 743B	9
198	17.73	70.6	17.37	ADL53384.1	ribosomal protein L15 [Clostridium cellulovorans 743B]	Clostridium cellulovorans 743B	43
199	17.67	39.7	17.32	ADL51861.1	UTP-glucose-1-phosphate uridylyltransferase [Clostridium cellulovorans 743B]	Clostridium cellulovorans 743B	10
200	17.69	33.9	17.24	ADL53858.1	iron-containing alcohol dehydrogenase [Clostridium cellulovorans 743B]	Clostridium cellulovorans 743B	16
201	17.93	29.8	17.2	ADL51211.1	RNA polymerase, sigma 70 subunit, RpoD subfamily [Clostridium cellulovorans 743B]	Clostridium cellulovorans 743B	10
202	17.26	92.4	17.19	ADL53479.1	SpoVG family protein [Clostridium cellulovorans 743B]	Clostridium cellulovorans 743B	18
203	17.49	27.1	17.01	ADL53525.1	ABC transporter related [Clostridium cellulovorans 743B]	Clostridium cellulovorans 743B	10
204	17.31	66.7	16.97	ADL53368.1	ribosomal protein L13 [Clostridium cellulovorans 743B]	Clostridium cellulovorans 743B	13
205	16.96	47.3	16.84	ADL53795.1	acetyl-CoA carboxylase, carboxyl transferase, alpha subunit [Clostridium cellulovorans 743B]	Clostridium cellulovorans 743B	12
206	17.07	22.1	16.71	ADL52606.1	helix-turn-helix domain protein [Clostridium cellulovorans 743B]	Clostridium cellulovorans 743B	10
207	17.72	49.3	16.67	ADL51858.1	dTDP-4-dehydrorhamnose reductase [Clostridium cellulovorans 743B]	Clostridium cellulovorans 743B	12
208	18.93	22.1	16.62	ADL53713.1	ABC transporter related [Clostridium cellulovorans 743B]	Clostridium cellulovorans 743B	12
209	17.66	29	16.58	ADL52796.1	toxic anion resistance family protein [Clostridium cellulovorans 743B]	Clostridium cellulovorans 743B	12
210	16.58	84.9	16.56	ADL51801.1	Phosphotransferase system, phosphocarrier protein HPr [Clostridium cellulovorans 743B]	Clostridium cellulovorans 743B	25
211	21.21	30.2	16.53	ADL51287.1	RNA binding S1 domain protein [Clostridium cellulovorans 743B]	Clostridium cellulovorans 743B	16
212	16.86	38.4	16.4	ADL52183.1	homocitrate synthase [Clostridium cellulovorans 743B]	Clostridium cellulovorans 743B	15
213	17.04	22.1	16.31	ADL51077.1	acetolactate synthase, large subunit, biosynthetic type [Clostridium cellulovorans 743B]	Clostridium cellulovorans 743B	10
214	17.41	59.2	16.24	ADL53367.1	ribosomal protein S9 [Clostridium cellulovorans 743B]	Clostridium cellulovorans 743B	19
215	16.26	50.6	16.19	ADL51815.1	adenine phosphoribosyltransferase [Clostridium cellulovorans 743B]	Clostridium cellulovorans 743B	10
216	18.75	23.7	16.1	ADL51735.1	dihydroxyacetone kinase, DhaK subunit [Clostridium cellulovorans 743B]	Clostridium cellulovorans 743B	12
217	16.35	30.8	16.09	ADL51109.1	oligopeptide/dipeptide ABC transporter, ATPase subunit [Clostridium cellulovorans 743B]	Clostridium cellulovorans 743B	12
218	16.21	26.1	16.05	ADL53797.1	acetyl-CoA carboxylase, biotin carboxylase [Clostridium cellulovorans 743B]	Clostridium cellulovorans 743B	10
219	16.02	56.2	16.01	ADL51665.1	translation elongation factor P [Clostridium cellulovorans 743B]	Clostridium cellulovorans 743B	18
220	16.03	37.6	15.96	ADL51168.1	GrpE protein [Clostridium cellulovorans 743B]	Clostridium cellulovorans 743B	14
221	15.95	30.2	15.89	ADL49863.1	transcriptional regulator, DeoR family [Clostridium cellulovorans 743B]	Clostridium cellulovorans 743B	8
222	16.2	35.2	15.83	ADL52393.1	3-dehydroquinate synthase [Clostridium cellulovorans 743B]	Clostridium cellulovorans 743B	13
223	15.91	14	15.68	ADL52519.1	glycoside hydrolase family 48 [Clostridium cellulovorans 743B]	Clostridium cellulovorans 743B	8
224	15.98	23.5	15.48	ADL53448.1	glycyl-tRNA synthetase [Clostridium cellulovorans 743B]	Clostridium cellulovorans 743B	9
225	15.81	13	15.44	ADL51580.1	GTP-binding protein TypA [Clostridium cellulovorans 743B]	Clostridium cellulovorans 743B	8
226	15.48	63.5	15.42	ADL53404.1	ribosomal protein S10 [Clostridium cellulovorans 743B]	Clostridium cellulovorans 743B	20
227	15.36	66.7	15.29	ADL53407.1	ribosomal protein S7 [Clostridium cellulovorans 743B]	Clostridium cellulovorans 743B	24
228	15.55	24.6	15.16	ADL51646.1	signal recognition particle protein [Clostridium cellulovorans 743B]	Clostridium cellulovorans 743B	11
229	16.14	29.6	15.09	ADL53796.1	acetyl-CoA carboxylase, carboxyl transferase, beta subunit [Clostridium cellulovorans 743B]	Clostridium cellulovorans 743B	9
230	15.22	20.3	14.97	ADL51452.1	flagellar hook-associated 2 domain-containing protein [Clostridium cellulovorans 743B]	Clostridium cellulovorans 743B	9
231	15.26	31.8	14.78	ADL53802.1	malonyl CoA-acyl carrier protein transacylase [Clostridium cellulovorans 743B]	Clostridium cellulovorans 743B	11
232	14.79	61.9	14.68	ADL53392.1	ribosomal protein L24 [Clostridium cellulovorans 743B]	Clostridium cellulovorans 743B	15
233	14.71	35	14.62	ADL51598.1	phosphate binding protein [Clostridium cellulovorans 743B]	Clostridium cellulovorans 743B	10
234	15.18	32.9	14.6	ADL52837.1	ornithine cyclodeaminase/mu-crystallin [Clostridium cellulovorans 743B]	Clostridium cellulovorans 743B	12
235	14.96	9.3	14.56	ADL52975.1	leucyl-tRNA synthetase [Clostridium cellulovorans 743B]	Clostridium cellulovorans 743B	8
236	20.17	17.9	14.52	ADL52604.1	ATP-dependent chaperone ClpB [Clostridium cellulovorans 743B]	Clostridium cellulovorans 743B	14
237	14.79	16.7	14.43	ADL50172.1	fumarate hydratase, class II [Clostridium cellulovorans 743B]	Clostridium cellulovorans 743B	8
238	14.5	18.1	14.39	ADL52108.1	protein of unknown function DUF115 [Clostridium cellulovorans 743B]	Clostridium cellulovorans 743B	9
239	16.75	13.8	14.35	ADL49797.1	DNA gyrase, B subunit [Clostridium cellulovorans 743B]	Clostridium cellulovorans 743B	8
240	14.87	19.9	14.34	ADL51774.1	RNA modification enzyme, MiaB family [Clostridium cellulovorans 743B]	Clostridium cellulovorans 743B	10
241	14.61	18.9	14.25	ADL51346.1	NAD+ synthetase [Clostridium cellulovorans 743B]	Clostridium cellulovorans 743B	14
242	14.19	43.5	14.14	ADL53382.1	adenylate kinase [Clostridium cellulovorans 743B]	Clostridium cellulovorans 743B	8
243	14.21	24.8	14.13	ADL51903.1	tryptophan synthase, beta subunit [Clostridium cellulovorans 743B]	Clostridium cellulovorans 743B	12
244	14.45	25	14.1	ADL53358.1	Citrate synthase [Clostridium cellulovorans 743B]	Clostridium cellulovorans 743B	9
245	14.07	55.1	14.04	ADL53451.1	transcription elongation factor GreA [Clostridium cellulovorans 743B]	Clostridium cellulovorans 743B	7
246	14.05	49.3	13.96	ADL53798.1	beta-hydroxyacyl-(acyl-carrier-protein) dehydratase FabZ [Clostridium cellulovorans 743B]	Clostridium cellulovorans 743B	9
247	14.65	47.4	13.94	ADL51749.1	translation initiation factor IF-3 [Clostridium cellulovorans 743B]	Clostridium cellulovorans 743B	9
248	14.26	37.1	13.94	ADL50456.1	thiazole biosynthesis family protein [Clostridium cellulovorans 743B]	Clostridium cellulovorans 743B	9
249	14.43	19.6	13.93	ADL51897.1	2-isopropylmalate synthase [Clostridium cellulovorans 743B]	Clostridium cellulovorans 743B	14
250	16.11	62.3	13.8	ADL51651.1	ribosomal protein L19 [Clostridium cellulovorans 743B]	Clostridium cellulovorans 743B	18
251	14.09	27.8	13.73	ADL53482.1	aminotransferase class I and II [Clostridium cellulovorans 743B]	Clostridium cellulovorans 743B	10
252	19.18	14.5	13.7	ADL53133.1	methyl-accepting chemotaxis sensory transducer with Cache sensor [Clostridium cellulovorans 743B]	Clostridium cellulovorans 743B	14
253	14.41	26.4	13.69	ADL51402.1	H+transporting two-sector ATPase C (AC39) subunit [Clostridium cellulovorans 743B]	Clostridium cellulovorans 743B	9
254	14.22	57.4	13.64	ADL53377.1	30S ribosomal protein S13 [Clostridium cellulovorans 743B]	Clostridium cellulovorans 743B	18
255	13.85	13.4	13.62	ADL51399.1	V-type ATPase 116 kDa subunit [Clostridium cellulovorans 743B]	Clostridium cellulovorans 743B	10
256	13.75	27.7	13.59	ADL51491.1	GTP-binding protein YchF [Clostridium cellulovorans 743B]	Clostridium cellulovorans 743B	9
257	13.68	15.9	13.53	ADL54017.1	Sigma 54 interacting domain protein [Clostridium cellulovorans 743B]	Clostridium cellulovorans 743B	8
258	13.52	46.9	13.42	ADL53815.1	desulfoferrodoxin [Clostridium cellulovorans 743B]	Clostridium cellulovorans 743B	15
259	13.44	24.7	13.41	ADL51687.1	sporulation transcriptional activator Spo0A [Clostridium cellulovorans 743B]	Clostridium cellulovorans 743B	10
260	13.56	14.7	13.37	ADL51104.1	DEAD/DEAH box helicase domain protein [Clostridium cellulovorans 743B]	Clostridium cellulovorans 743B	8
261	14.43	30	13.35	ADL52390.1	pyridoxine biosynthesis protein [Clostridium cellulovorans 743B]	Clostridium cellulovorans 743B	8
262	14.38	12.2	13.34	ADL51804.1	metal dependent phosphohydrolase [Clostridium cellulovorans 743B]	Clostridium cellulovorans 743B	7
263	13.43	68.5	13.32	ADL53398.1	ribosomal protein L22 [Clostridium cellulovorans 743B]	Clostridium cellulovorans 743B	13
264	13.61	36.5	13.21	ADL51073.1	acetolactate synthase, small subunit [Clostridium cellulovorans 743B]	Clostridium cellulovorans 743B	8
265	13.41	24.4	13.06	ADL51900.1	phenylalanyl-tRNA synthetase, alpha subunit [Clostridium cellulovorans 743B]	Clostridium cellulovorans 743B	9
266	16.98	55.1	12.81	ADL54018.1	ribosomal protein L9 [Clostridium cellulovorans 743B]	Clostridium cellulovorans 743B	10
267	12.94	30.3	12.79	ADL50113.1	chorismate mutase [Clostridium cellulovorans 743B]	Clostridium cellulovorans 743B	11
268	12.98	31.1	12.68	ADL50173.1	malic protein NAD-binding [Clostridium cellulovorans 743B]	Clostridium cellulovorans 743B	11
269	13.44	62.4	12.61	ADL51440.1	CheW protein [Clostridium cellulovorans 743B]	Clostridium cellulovorans 743B	9
270	12.83	35.8	12.61	ADL53852.1	NADPH-dependent FMN reductase [Clostridium cellulovorans 743B]	Clostridium cellulovorans 743B	9
271	12.95	24.1	12.6	ADL50441.1	tyrosyl-tRNA synthetase [Clostridium cellulovorans 743B]	Clostridium cellulovorans 743B	8
272	12.8	40.7	12.59	ADL53823.1	Beta-ketoacyl-acyl-carrier-protein synthase III [Clostridium cellulovorans 743B]	Clostridium cellulovorans 743B	9
273	12.68	28	12.58	ADL51817.1	protein-export membrane protein SecF [Clostridium cellulovorans 743B]	Clostridium cellulovorans 743B	7
274	12.99	55.3	12.55	ADL51507.1	DivIVA domain [Clostridium cellulovorans 743B]	Clostridium cellulovorans 743B	16
275	12.85	18.7	12.52	ADL51142.1	basic membrane lipoprotein [Clostridium cellulovorans 743B]	Clostridium cellulovorans 743B	7
276	12.72	23.6	12.48	ADL52749.1	UDP-N-acetylglucosamine 2-epimerase [Clostridium cellulovorans 743B]	Clostridium cellulovorans 743B	10
277	12.67	21.1	12.4	ADL52364.1	glutamate synthase, NADH/NADPH, small subunit [Clostridium cellulovorans 743B]	Clostridium cellulovorans 743B	8
278	13.35	33.5	12.39	ADL53139.1	ABC transporter related [Clostridium cellulovorans 743B]	Clostridium cellulovorans 743B	7
279	12.91	24.3	12.38	ADL51830.1	protein of unknown function DUF711 [Clostridium cellulovorans 743B]	Clostridium cellulovorans 743B	9
280	12.35	80	12.33	ADL54024.1	ribosomal protein S6 [Clostridium cellulovorans 743B]	Clostridium cellulovorans 743B	12
281	12.34	33.2	12.32	ADL52633.1	Putitive phosphate transport regulator [Clostridium cellulovorans 743B]	Clostridium cellulovorans 743B	10
282	13.5	14.8	12.3	ADL51864.1	Orn/Lys/Arg decarboxylase major region [Clostridium cellulovorans 743B]	Clostridium cellulovorans 743B	7
283	12.78	47.1	12.25	ADL51439.1	response regulator receiver protein [Clostridium cellulovorans 743B]	Clostridium cellulovorans 743B	15
284	13.65	70.9	12.21	ADL49898.1	transcriptional regulator, AbrB family [Clostridium cellulovorans 743B]	Clostridium cellulovorans 743B	11
285	12.39	20.2	12.18	ADL53825.1	methyl-accepting chemotaxis sensory transducer [Clostridium cellulovorans 743B]	Clostridium cellulovorans 743B	9
286	12.31	81.2	12.16	ADL52761.1	ribosomal protein L31 [Clostridium cellulovorans 743B]	Clostridium cellulovorans 743B	9
287	12.68	50	12.15	ADL54023.1	single-strand binding protein [Clostridium cellulovorans 743B]	Clostridium cellulovorans 743B	8
288	13.68	25.2	12.11	ADL50522.1	hypothetical protein Clocel_0752 [Clostridium cellulovorans 743B]	Clostridium cellulovorans 743B	8
289	12.3	14.7	12.1	ADL53468.1	MazG family protein [Clostridium cellulovorans 743B]	Clostridium cellulovorans 743B	7
290	12.16	26.7	12.1	ADL53477.1	ribose-phosphate pyrophosphokinase [Clostridium cellulovorans 743B]	Clostridium cellulovorans 743B	8
291	12.03	28.4	12.03	ADL51446.1	flagellar hook-associated protein 3 [Clostridium cellulovorans 743B]	Clostridium cellulovorans 743B	6
292	12.97	20.2	11.99	ADL51108.1	binding-protein-dependent transport systems inner membrane component [Clostridium cellulovorans 743B]	Clostridium cellulovorans 743B	9
293	12.46	63	11.96	ADL51647.1	ribosomal protein S16 [Clostridium cellulovorans 743B]	Clostridium cellulovorans 743B	13
294	12.45	14	11.92	ADL53424.1	prolyl-tRNA synthetase [Clostridium cellulovorans 743B]	Clostridium cellulovorans 743B	8
295	12.1	29.3	11.87	ADL49864.1	1-phosphofructokinase [Clostridium cellulovorans 743B]	Clostridium cellulovorans 743B	8
296	12.08	12.6	11.86	ADL51445.1	flagellar hook-associated protein FlgK [Clostridium cellulovorans 743B]	Clostridium cellulovorans 743B	6
297	13.35	14.9	11.83	ADL53522.1	ABC transporter related [Clostridium cellulovorans 743B]	Clostridium cellulovorans 743B	9
298	12	9	11.79	ADL49865.1	PTS system, fructose subfamily, IIC subunit [Clostridium cellulovorans 743B]	Clostridium cellulovorans 743B	7
299	12.08	29.6	11.77	ADL52105.1	Nucleotidyl transferase [Clostridium cellulovorans 743B]	Clostridium cellulovorans 743B	10
300	13	22.8	11.7	ADL50288.1	extracellular solute-binding protein family 1 [Clostridium cellulovorans 743B]	Clostridium cellulovorans 743B	7
301	11.71	90.8	11.65	ADL50785.1	cold-shock DNA-binding domain protein [Clostridium cellulovorans 743B]	Clostridium cellulovorans 743B	7
302	11.83	18.9	11.57	ADL53879.1	putative transcriptional regulator, GntR family [Clostridium cellulovorans 743B]	Clostridium cellulovorans 743B	7
303	15.26	14.6	11.5	ADL52314.1	Dockerin type 1 [Clostridium cellulovorans 743B]	Clostridium cellulovorans 743B	11
304	13.99	9.4	11.45	ADL51865.1	Peptidase M16C associated domain protein [Clostridium cellulovorans 743B]	Clostridium cellulovorans 743B	13
305	15.99	33.2	11.37	ADL52732.1	cell shape determining protein, MreB/Mrl family [Clostridium cellulovorans 743B]	Clostridium cellulovorans 743B	10
306	11.49	45.9	11.33	ADL54022.1	ribosomal protein S18 [Clostridium cellulovorans 743B]	Clostridium cellulovorans 743B	12
307	11.58	19.2	11.3	ADL50400.1	Aldehyde Dehydrogenase [Clostridium cellulovorans 743B]	Clostridium cellulovorans 743B	8
308	11.37	59.4	11.27	ADL50438.1	CBS domain containing protein [Clostridium cellulovorans 743B]	Clostridium cellulovorans 743B	6
309	11.63	49.2	11.25	ADL51751.1	ribosomal protein L20 [Clostridium cellulovorans 743B]	Clostridium cellulovorans 743B	13
310	11.33	21.8	11.2	ADL50121.1	degV family protein [Clostridium cellulovorans 743B]	Clostridium cellulovorans 743B	7
311	12.2	14	11.17	ADL53038.1	Cellulase [Clostridium cellulovorans 743B]	Clostridium cellulovorans 743B	11
312	12.31	24	11.13	ADL53710.1	acetylornithine and succinylornithine aminotransferase [Clostridium cellulovorans 743B]	Clostridium cellulovorans 743B	9
313	11.42	25.7	11.1	ADL51734.1	iron-containing alcohol dehydrogenase [Clostridium cellulovorans 743B]	Clostridium cellulovorans 743B	9
314	11.61	39.9	10.98	ADL49947.1	hypothetical protein Clocel_0159 [Clostridium cellulovorans 743B]	Clostridium cellulovorans 743B	7
315	12.69	15.9	10.97	ADL50268.1	dihydroxy-acid dehydratase [Clostridium cellulovorans 743B]	Clostridium cellulovorans 743B	9
316	11.69	29.3	10.97	ADL52189.1	cysteine synthase [Clostridium cellulovorans 743B]	Clostridium cellulovorans 743B	6
317	11.39	21.5	10.94	ADL53478.1	UDP-N-acetylglucosamine pyrophosphorylase [Clostridium cellulovorans 743B]	Clostridium cellulovorans 743B	11
318	11.06	86.8	10.94	ADL52580.1	cold-shock DNA-binding domain protein [Clostridium cellulovorans 743B]	Clostridium cellulovorans 743B	10
319	11	31.2	10.94	ADL52805.1	dihydrodipicolinate synthase [Clostridium cellulovorans 743B]	Clostridium cellulovorans 743B	7
320	12.12	19.1	10.92	ADL53138.1	Na+ ABC transporter, NatB [Clostridium cellulovorans 743B]	Clostridium cellulovorans 743B	7
321	10.81	32.6	10.73	ADL53587.1	phosphoribosylformimino-5-aminoimidazole carboxamide ribotide isomerase [Clostridium cellulovorans 743B]	Clostridium cellulovorans 743B	7
322	12.08	26.1	10.72	ADL53821.1	protein of unknown function DUF1696 [Clostridium cellulovorans 743B]	Clostridium cellulovorans 743B	6
323	10.86	28.7	10.72	ADL53727.1	ABC transporter related [Clostridium cellulovorans 743B]	Clostridium cellulovorans 743B	8
324	10.78	14.3	10.71	ADL51525.1	membrane-associated zinc metalloprotease [Clostridium cellulovorans 743B]	Clostridium cellulovorans 743B	5
325	12.17	13.2	10.61	ADL51606.1	ribosome-associated GTPase EngA [Clostridium cellulovorans 743B]	Clostridium cellulovorans 743B	5
326	11.59	42.9	10.45	ADL53408.1	ribosomal protein S12 [Clostridium cellulovorans 743B]	Clostridium cellulovorans 743B	12
327	10.45	15.6	10.34	ADL51027.1	protein of unknown function DUF214 [Clostridium cellulovorans 743B]	Clostridium cellulovorans 743B	5
328	12.47	37.7	10.29	ADL52669.1	CoA-binding domain protein [Clostridium cellulovorans 743B]	Clostridium cellulovorans 743B	9
329	10.67	8.2	10.27	ADL51207.1	pyruvate, phosphate dikinase [Clostridium cellulovorans 743B]	Clostridium cellulovorans 743B	6
330	10.62	50	10.22	ADL52447.1	ribosomal protein L27 [Clostridium cellulovorans 743B]	Clostridium cellulovorans 743B	12
331	10.35	35.5	10.21	ADL51470.1	flagellar basal body-associated protein FliL [Clostridium cellulovorans 743B]	Clostridium cellulovorans 743B	6
332	10.52	22.1	10.18	ADL51693.1	iron-containing alcohol dehydrogenase [Clostridium cellulovorans 743B]	Clostridium cellulovorans 743B	8
333	10.42	13.8	10.14	ADL53892.1	carbon-monoxide dehydrogenase, catalytic subunit [Clostridium cellulovorans 743B]	Clostridium cellulovorans 743B	5
334	10.15	60.3	10.13	ADL53376.1	30S ribosomal protein S11 [Clostridium cellulovorans 743B]	Clostridium cellulovorans 743B	13
335	10.6	12.6	10.1	ADL52384.1	ferrous iron transport protein B [Clostridium cellulovorans 743B]	Clostridium cellulovorans 743B	8
336	10.58	16.9	10.1	ADL51203.1	GTP-binding protein Era [Clostridium cellulovorans 743B]	Clostridium cellulovorans 743B	7
337	12.17	25.2	10.09	ADL53911.1	transcriptional regulator, MerR family [Clostridium cellulovorans 743B]	Clostridium cellulovorans 743B	11
338	10.29	62.9	10.08	ADL53395.1	ribosomal protein L29 [Clostridium cellulovorans 743B]	Clostridium cellulovorans 743B	9
339	10.32	22.6	10.02	ADL51508.1	MTA/SAH nucleosidase [Clostridium cellulovorans 743B]	Clostridium cellulovorans 743B	6
340	10.18	26.3	10.01	ADL50114.1	chorismate synthase [Clostridium cellulovorans 743B]	Clostridium cellulovorans 743B	9
341	10.04	35.6	10	ADL51722.1	2,3,4,5-tetrahydropyridine-2,6-dicarboxylate N-acetyltransferase [Clostridium cellulovorans 743B]	Clostridium cellulovorans 743B	6
342	10.01	53	10	ADL51627.1	protein of unknown function DUF322 [Clostridium cellulovorans 743B]	Clostridium cellulovorans 743B	7
343	10	65.7	10	ADL51675.1	protein of unknown function DUF322 [Clostridium cellulovorans 743B]	Clostridium cellulovorans 743B	17
344	10	58.7	10	ADL53352.1	thioredoxin [Clostridium cellulovorans 743B]	Clostridium cellulovorans 743B	5
345	10.42	11.5	9.89	ADL53759.1	hydrogenase, Fe-only [Clostridium cellulovorans 743B]	Clostridium cellulovorans 743B	6
346	13.09	6.6	9.83	ADL51700.1	CoA-substrate-specific enzyme activase [Clostridium cellulovorans 743B]	Clostridium cellulovorans 743B	8
347	10.07	36.6	9.78	ADL53537.1	Peptidylprolyl isomerase [Clostridium cellulovorans 743B]	Clostridium cellulovorans 743B	9
348	9.84	12.1	9.74	ADL51458.1	flagellar M-ring protein FliF [Clostridium cellulovorans 743B]	Clostridium cellulovorans 743B	6
349	9.87	21.7	9.73	ADL51586.1	twitching motility protein [Clostridium cellulovorans 743B]	Clostridium cellulovorans 743B	5
350	9.69	52.2	9.64	ADL52996.1	COMC family protein [Clostridium cellulovorans 743B]	Clostridium cellulovorans 743B	9
351	10.23	20.8	9.63	ADL51459.1	flagellar motor switch protein FliG [Clostridium cellulovorans 743B]	Clostridium cellulovorans 743B	5
352	9.75	48.7	9.57	ADL51433.1	CheW protein [Clostridium cellulovorans 743B]	Clostridium cellulovorans 743B	7
353	9.75	22.9	9.51	ADL51802.1	aminotransferase class I and II [Clostridium cellulovorans 743B]	Clostridium cellulovorans 743B	6
354	9.64	54.6	9.44	ADL50844.1	Dinitrogenase iron-molybdenum cofactor biosynthesis protein [Clostridium cellulovorans 743B]	Clostridium cellulovorans 743B	9
355	9.56	31.7	9.42	ADL53991.1	SEC-C motif domain protein [Clostridium cellulovorans 743B]	Clostridium cellulovorans 743B	6
356	9.41	27.6	9.31	ADL51766.1	hypothetical protein Clocel_2023 [Clostridium cellulovorans 743B]	Clostridium cellulovorans 743B	6
357	9.72	24.3	9.28	ADL51107.1	binding-protein-dependent transport systems inner membrane component [Clostridium cellulovorans 743B]	Clostridium cellulovorans 743B	5
358	9.47	18.9	9.23	ADL53824.1	Phenylacetate--CoA ligase [Clostridium cellulovorans 743B]	Clostridium cellulovorans 743B	10
359	9.3	34.4	9.18	ADL51341.1	transcriptional regulator, AsnC family [Clostridium cellulovorans 743B]	Clostridium cellulovorans 743B	9
360	9.31	16.4	9.13	ADL54002.1	competence/damage-inducible protein CinA [Clostridium cellulovorans 743B]	Clostridium cellulovorans 743B	7
361	9.16	10.7	9.08	ADL51916.1	methyl-accepting chemotaxis sensory transducer with Cache sensor [Clostridium cellulovorans 743B]	Clostridium cellulovorans 743B	6
362	10.05	12.2	9.07	ADL52653.1	GMP synthase, large subunit [Clostridium cellulovorans 743B]	Clostridium cellulovorans 743B	7
363	9.01	26.8	8.94	ADL50656.1	methyl-accepting chemotaxis sensory transducer [Clostridium cellulovorans 743B]	Clostridium cellulovorans 743B	7
364	9.1	54.5	8.89	ADL52432.1	nitrogen regulatory protein P-II [Clostridium cellulovorans 743B]	Clostridium cellulovorans 743B	6
365	8.99	28.6	8.88	ADL51843.1	hypoxanthine phosphoribosyltransferase [Clostridium cellulovorans 743B]	Clostridium cellulovorans 743B	5
366	8.88	20.4	8.83	ADL49900.1	peptidase S1 and S6 chymotrypsin/Hap [Clostridium cellulovorans 743B]	Clostridium cellulovorans 743B	6
367	9.1	28.3	8.81	ADL52726.1	sigma 54 modulation protein/ribosomal protein S30EA [Clostridium cellulovorans 743B]	Clostridium cellulovorans 743B	6
368	9.92	10.4	8.8	ADL51844.1	GTP-binding proten HflX [Clostridium cellulovorans 743B]	Clostridium cellulovorans 743B	8
369	9.2	54.2	8.78	ADL53385.1	ribosomal protein L30 [Clostridium cellulovorans 743B]	Clostridium cellulovorans 743B	6
370	11.02	17	8.76	ADL52757.1	peptide chain release factor 1 [Clostridium cellulovorans 743B]	Clostridium cellulovorans 743B	7
371	10.48	21	8.76	ADL51415.1	HPr kinase [Clostridium cellulovorans 743B]	Clostridium cellulovorans 743B	7
372	9.27	36.8	8.76	ADL52375.1	NLPA lipoprotein [Clostridium cellulovorans 743B]	Clostridium cellulovorans 743B	7
373	9.95	38.1	8.74	ADL52743.1	ATP synthase F0, B subunit [Clostridium cellulovorans 743B]	Clostridium cellulovorans 743B	8
374	8.87	19.5	8.72	ADL49891.1	PSP1 domain protein [Clostridium cellulovorans 743B]	Clostridium cellulovorans 743B	5
375	10.37	18.7	8.68	ADL49867.1	chorismate synthase [Clostridium cellulovorans 743B]	Clostridium cellulovorans 743B	6
376	8.74	34.3	8.63	ADL53799.1	acetyl-CoA carboxylase, biotin carboxyl carrier protein [Clostridium cellulovorans 743B]	Clostridium cellulovorans 743B	6
377	8.85	14.9	8.62	ADL53157.1	FAD-dependent pyridine nucleotide-disulphide oxidoreductase [Clostridium cellulovorans 743B]	Clostridium cellulovorans 743B	6
378	10.78	9.9	8.53	ADL51814.1	(p)ppGpp synthetase I, SpoT/RelA [Clostridium cellulovorans 743B]	Clostridium cellulovorans 743B	9
379	8.83	26	8.51	ADL51067.1	ubiquitin-associated- domain-containing protein [Clostridium cellulovorans 743B]	Clostridium cellulovorans 743B	5
380	8.61	20	8.5	ADL51954.1	ATP:corrinoid adenosyltransferase BtuR/CobO/CobP [Clostridium cellulovorans 743B]	Clostridium cellulovorans 743B	4
381	8.78	22.4	8.47	ADL53453.1	putative transcriptional acitvator, Baf family [Clostridium cellulovorans 743B]	Clostridium cellulovorans 743B	7
382	8.62	38	8.44	ADL53541.1	protein of unknown function DUF520 [Clostridium cellulovorans 743B]	Clostridium cellulovorans 743B	7
383	8.82	12	8.43	ADL52540.1	GTP cyclohydrolase II [Clostridium cellulovorans 743B]	Clostridium cellulovorans 743B	5
384	8.43	15.5	8.39	ADL51066.1	argininosuccinate lyase [Clostridium cellulovorans 743B]	Clostridium cellulovorans 743B	6
385	9.44	26.8	8.36	ADL50435.1	Cof-like hydrolase [Clostridium cellulovorans 743B]	Clostridium cellulovorans 743B	7
386	8.67	15.1	8.34	ADL50406.1	diaminopimelate decarboxylase [Clostridium cellulovorans 743B]	Clostridium cellulovorans 743B	6
387	8.44	20.5	8.27	ADL53063.1	hypothetical protein Clocel_3384 [Clostridium cellulovorans 743B]	Clostridium cellulovorans 743B	7
388	8.3	46.4	8.25	ADL53394.1	30S ribosomal protein S17 [Clostridium cellulovorans 743B]	Clostridium cellulovorans 743B	5
389	8.94	73.3	8.21	ADL51737.1	hypothetical protein Clocel_1993 [Clostridium cellulovorans 743B]	Clostridium cellulovorans 743B	5
390	8.74	16.9	8.17	ADL51359.1	phosphoribosylaminoimidazole-succinocarboxamide synthase [Clostridium cellulovorans 743B]	Clostridium cellulovorans 743B	5
391	8.43	12.9	8.13	ADL53383.1	preprotein translocase, SecY subunit [Clostridium cellulovorans 743B]	Clostridium cellulovorans 743B	5
392	8.24	12.9	8.13	ADL52434.1	small GTP-binding protein [Clostridium cellulovorans 743B]	Clostridium cellulovorans 743B	4
393	8.44	5.2	8.11	ADL51311.1	carbamoyl-phosphate synthase, large subunit [Clostridium cellulovorans 743B]	Clostridium cellulovorans 743B	4
394	8.09	45.6	8.07	ADL51688.1	protein of unknown function DUF1696 [Clostridium cellulovorans 743B]	Clostridium cellulovorans 743B	4
395	8.51	32.9	8.05	ADL51489.1	deoxyribose-phosphate aldolase [Clostridium cellulovorans 743B]	Clostridium cellulovorans 743B	8
396	8.22	20	8.03	ADL50362.1	transaldolase [Clostridium cellulovorans 743B]	Clostridium cellulovorans 743B	6
397	8.04	22.7	8.01	ADL54009.1	acyl-ACP thioesterase [Clostridium cellulovorans 743B]	Clostridium cellulovorans 743B	6
398	8.04	33.1	8	ADL50197.1	putative GAF sensor protein [Clostridium cellulovorans 743B]	Clostridium cellulovorans 743B	4
399	8	21.8	8	ADL51114.1	P-loop ATPase [Clostridium cellulovorans 743B]	Clostridium cellulovorans 743B	4
400	8.73	11.2	7.94	ADL53559.1	asparagine synthase (glutamine-hydrolyzing) [Clostridium cellulovorans 743B]	Clostridium cellulovorans 743B	7
401	8.21	21.9	7.94	ADL52609.1	protein of unknown function DUF1232 [Clostridium cellulovorans 743B]	Clostridium cellulovorans 743B	6
402	8.3	9.5	7.85	ADL52763.1	transcription termination factor Rho [Clostridium cellulovorans 743B]	Clostridium cellulovorans 743B	5
403	10.88	12.6	7.84	ADL51372.1	cell division protein FtsA [Clostridium cellulovorans 743B]	Clostridium cellulovorans 743B	8
404	8.07	13.8	7.79	ADL51664.1	peptidase M24 [Clostridium cellulovorans 743B]	Clostridium cellulovorans 743B	5
405	7.88	37	7.77	ADL50464.1	D-alanine/D-alanine ligase [Clostridium cellulovorans 743B]	Clostridium cellulovorans 743B	9
406	8.21	11.7	7.73	ADL52191.1	thiamine biosynthesis/tRNA modification protein ThiI [Clostridium cellulovorans 743B]	Clostridium cellulovorans 743B	8
407	8.93	23.2	7.65	ADL52740.1	ATP synthase F1, gamma subunit [Clostridium cellulovorans 743B]	Clostridium cellulovorans 743B	7
408	8.21	19.9	7.65	ADL51805.1	recA protein [Clostridium cellulovorans 743B]	Clostridium cellulovorans 743B	7
409	7.96	14.4	7.62	ADL51807.1	MiaB-like tRNA modifying enzyme YliG [Clostridium cellulovorans 743B]	Clostridium cellulovorans 743B	6
410	7.83	17.2	7.62	ADL53805.1	3-oxoacyl-(acyl-carrier-protein) synthase III [Clostridium cellulovorans 743B]	Clostridium cellulovorans 743B	6
411	7.74	21.2	7.53	ADL51401.1	H+transporting two-sector ATPase E subunit [Clostridium cellulovorans 743B]	Clostridium cellulovorans 743B	4
412	7.89	30.1	7.51	ADL50408.1	cobalamin B12-binding domain protein [Clostridium cellulovorans 743B]	Clostridium cellulovorans 743B	8
413	8.33	8.5	7.48	ADL53481.1	UDP-N-acetylmuramate/alanine ligase [Clostridium cellulovorans 743B]	Clostridium cellulovorans 743B	5
414	7.58	12.4	7.41	ADL51779.1	Aluminium resistance family protein [Clostridium cellulovorans 743B]	Clostridium cellulovorans 743B	5
415	7.54	56.3	7.37	ADL53396.1	ribosomal protein L16 [Clostridium cellulovorans 743B]	Clostridium cellulovorans 743B	11
416	7.57	6.4	7.31	ADL51980.1	hypothetical protein Clocel_2240 [Clostridium cellulovorans 743B]	Clostridium cellulovorans 743B	6
417	7.41	17	7.31	ADL53586.1	imidazoleglycerol phosphate synthase, cyclase subunit [Clostridium cellulovorans 743B]	Clostridium cellulovorans 743B	4
418	7.74	27.4	7.26	ADL54041.1	single-stranded nucleic acid binding R3H domain-containing protein [Clostridium cellulovorans 743B]	Clostridium cellulovorans 743B	5
419	7.29	26.5	7.25	ADL52539.1	6,7-dimethyl-8-ribityllumazine synthase [Clostridium cellulovorans 743B]	Clostridium cellulovorans 743B	4
420	7.3	54.6	7.23	ADL51822.1	preprotein translocase, YajC subunit [Clostridium cellulovorans 743B]	Clostridium cellulovorans 743B	6
421	8.18	82.6	7.21	ADL51803.1	Stage V sporulation protein S [Clostridium cellulovorans 743B]	Clostridium cellulovorans 743B	6
422	7.3	15.7	7.2	ADL50420.1	tryptophanyl-tRNA synthetase [Clostridium cellulovorans 743B]	Clostridium cellulovorans 743B	7
423	7.75	10	7.19	ADL52601.1	domain of unknown function DUF1727 [Clostridium cellulovorans 743B]	Clostridium cellulovorans 743B	5
424	7.24	9.2	7.01	ADL51074.1	2-isopropylmalate synthase/homocitrate synthase family protein [Clostridium cellulovorans 743B]	Clostridium cellulovorans 743B	6
425	7.26	18.7	6.91	ADL51454.1	flagellin domain protein [Clostridium cellulovorans 743B]	Clostridium cellulovorans 743B	7
426	6.85	35.4	6.82	ADL51750.1	ribosomal protein L35 [Clostridium cellulovorans 743B]	Clostridium cellulovorans 743B	6
427	7.38	18.4	6.75	ADL50947.1	Extracellular ligand-binding receptor [Clostridium cellulovorans 743B]	Clostridium cellulovorans 743B	5
428	6.84	11	6.75	ADL52509.1	thiamine biosynthesis protein ThiC [Clostridium cellulovorans 743B]	Clostridium cellulovorans 743B	5
429	8.43	10.9	6.73	ADL52452.1	Radical SAM domain protein [Clostridium cellulovorans 743B]	Clostridium cellulovorans 743B	8
430	6.77	34.1	6.68	ADL51202.1	cytidine deaminase [Clostridium cellulovorans 743B]	Clostridium cellulovorans 743B	5
431	6.73	11.9	6.67	ADL51723.1	aminotransferase class I and II [Clostridium cellulovorans 743B]	Clostridium cellulovorans 743B	4
432	7.1	14	6.61	ADL54011.1	adenylosuccinate synthetase [Clostridium cellulovorans 743B]	Clostridium cellulovorans 743B	5
433	8.3	17.1	6.56	ADL51745.1	hypothetical protein Clocel_2002 [Clostridium cellulovorans 743B]	Clostridium cellulovorans 743B	7
434	6.65	11.5	6.56	ADL52611.1	oligoendopeptidase F [Clostridium cellulovorans 743B]	Clostridium cellulovorans 743B	4
435	8.98	11.5	6.51	ADL51284.1	gamma-glutamyl phosphate reductase [Clostridium cellulovorans 743B]	Clostridium cellulovorans 743B	6
436	6.98	27.7	6.51	ADL50904.1	heroin esterase [Clostridium cellulovorans 743B]	Clostridium cellulovorans 743B	7
437	6.82	32.9	6.47	ADL52190.1	transcriptional regulator, BadM/Rrf2 family [Clostridium cellulovorans 743B]	Clostridium cellulovorans 743B	5
438	6.59	24.9	6.46	ADL53307.1	ABC transporter related [Clostridium cellulovorans 743B]	Clostridium cellulovorans 743B	7
439	6.44	63	6.42	ADL51614.1	DNA-directed RNA polymerase, omega subunit [Clostridium cellulovorans 743B]	Clostridium cellulovorans 743B	4
440	6.74	23.9	6.32	ADL53699.1	ABC transporter related [Clostridium cellulovorans 743B]	Clostridium cellulovorans 743B	6
441	6.45	12.3	6.32	ADL52775.1	D-alanine/D-alanine ligase [Clostridium cellulovorans 743B]	Clostridium cellulovorans 743B	5
442	6.37	26.3	6.25	ADL51205.1	hypothetical protein Clocel_1452 [Clostridium cellulovorans 743B]	Clostridium cellulovorans 743B	4
443	6.27	26.6	6.24	ADL51571.1	FeS cluster assembly scaffold protein NifU [Clostridium cellulovorans 743B]	Clostridium cellulovorans 743B	4
444	8.9	58.3	6.23	ADL52449.1	ribosomal protein L21 [Clostridium cellulovorans 743B]	Clostridium cellulovorans 743B	13
445	6.73	8.4	6.23	ADL51622.1	serine/threonine protein kinase with PASTA sensor(s) [Clostridium cellulovorans 743B]	Clostridium cellulovorans 743B	6
446	7	10	6.2	ADL54038.1	glucose inhibited division protein A [Clostridium cellulovorans 743B]	Clostridium cellulovorans 743B	8
447	6.22	9.9	6.2	ADL53332.1	Cellulase [Clostridium cellulovorans 743B]	Clostridium cellulovorans 743B	4
448	6.4	7.9	6.18	ADL52119.1	glucosamine/fructose-6-phosphate aminotransferase, isomerizing [Clostridium cellulovorans 743B]	Clostridium cellulovorans 743B	3
449	6.6	14.9	6.17	ADL52316.1	N-acetyl-gamma-glutamyl-phosphate reductase [Clostridium cellulovorans 743B]	Clostridium cellulovorans 743B	5
450	6.34	37	6.15	ADL51398.1	V-type sodium ATP synthase subunit G [Clostridium cellulovorans 743B]	Clostridium cellulovorans 743B	4
451	6.42	13.8	6.14	ADL53813.1	putative sulfonate/nitrate transport system substrate-binding protein [Clostridium cellulovorans 743B]	Clostridium cellulovorans 743B	3
452	6.15	29.1	6.14	ADL51162.1	ribosomal protein S20 [Clostridium cellulovorans 743B]	Clostridium cellulovorans 743B	7
453	7.42	18.5	6.08	ADL52838.1	Pyridoxal-5'-phosphate-dependent protein beta subunit [Clostridium cellulovorans 743B]	Clostridium cellulovorans 743B	5
454	6.21	25.5	6.07	ADL50155.1	hypothetical protein Clocel_0375 [Clostridium cellulovorans 743B]	Clostridium cellulovorans 743B	7
455	6.08	37.9	6.07	ADL51196.1	ribosomal protein S21 [Clostridium cellulovorans 743B]	Clostridium cellulovorans 743B	7
456	6.33	11.9	6.06	ADL53971.1	phosphopentomutase [Clostridium cellulovorans 743B]	Clostridium cellulovorans 743B	4
457	6.15	23	6.06	ADL51441.1	flagellar motor switch protein FliM [Clostridium cellulovorans 743B]	Clostridium cellulovorans 743B	6
458	6.15	44.4	6.01	ADL51626.1	ribosomal protein L28 [Clostridium cellulovorans 743B]	Clostridium cellulovorans 743B	5
459	6.06	30.3	6.01	ADL51965.1	cobalamin (vitamin B12) biosynthesis CbiX protein [Clostridium cellulovorans 743B]	Clostridium cellulovorans 743B	4
460	29.54	52.6	6	ADL52097.1	flagellin domain protein [Clostridium cellulovorans 743B]	Clostridium cellulovorans 743B	269
461	6.05	12.4	6	ADL51905.1	Indole-3-glycerol-phosphate synthase [Clostridium cellulovorans 743B]	Clostridium cellulovorans 743B	3
462	6.02	21.8	6	ADL52369.1	HAD-superfamily hydrolase, subfamily IA, variant 3 [Clostridium cellulovorans 743B]	Clostridium cellulovorans 743B	4
463	6.01	28.1	6	ADL51831.1	ACT domain-containing protein [Clostridium cellulovorans 743B]	Clostridium cellulovorans 743B	3
464	6	55	6	ADL50323.1	Bacteriocin class II, amylovorin-like [Clostridium cellulovorans 743B]	Clostridium cellulovorans 743B	10
465	6.12	12.8	5.89	ADL54032.1	parB-like partition protein [Clostridium cellulovorans 743B]	Clostridium cellulovorans 743B	4
466	5.99	7.9	5.85	ADL52446.1	GTP-binding protein Obg/CgtA [Clostridium cellulovorans 743B]	Clostridium cellulovorans 743B	4
467	6.79	7.3	5.81	ADL51977.1	L-fucose isomerase-like [Clostridium cellulovorans 743B]	Clostridium cellulovorans 743B	6
468	6.07	29.9	5.73	ADL53427.1	hypothetical protein Clocel_3757 [Clostridium cellulovorans 743B]	Clostridium cellulovorans 743B	5
469	5.82	17.6	5.73	ADL52989.1	phenazine biosynthesis protein PhzF family [Clostridium cellulovorans 743B]	Clostridium cellulovorans 743B	4
470	6.14	9.4	5.71	ADL52882.1	glycosidase related protein [Clostridium cellulovorans 743B]	Clostridium cellulovorans 743B	4
471	5.99	9.9	5.71	ADL51793.1	hypothetical protein Clocel_2050 [Clostridium cellulovorans 743B]	Clostridium cellulovorans 743B	3
472	5.78	14.5	5.7	ADL53351.1	FAD-dependent pyridine nucleotide-disulphide oxidoreductase [Clostridium cellulovorans 743B]	Clostridium cellulovorans 743B	3
473	5.79	5.5	5.57	ADL51217.1	potassium transporter [Clostridium cellulovorans 743B]	Clostridium cellulovorans 743B	4
474	5.59	28.6	5.54	ADL53561.1	protein of unknown function DUF1255 [Clostridium cellulovorans 743B]	Clostridium cellulovorans 743B	5
475	7.17	9.6	5.5	ADL51868.1	MutS2 family protein [Clostridium cellulovorans 743B]	Clostridium cellulovorans 743B	6
476	6.68	10.7	5.47	ADL50437.1	peptide chain release factor 3 [Clostridium cellulovorans 743B]	Clostridium cellulovorans 743B	5
477	6.51	4.5	5.44	ADL52544.1	type I secretion system ATPase [Clostridium cellulovorans 743B]	Clostridium cellulovorans 743B	5
478	5.78	25.2	5.36	ADL51347.1	protein of unknown function DUF107 [Clostridium cellulovorans 743B]	Clostridium cellulovorans 743B	5
479	5.46	36.8	5.35	ADL49915.1	2C-methyl-D-erythritol 2,4-cyclodiphosphate synthase [Clostridium cellulovorans 743B]	Clostridium cellulovorans 743B	5
480	5.46	13.8	5.34	ADL51602.1	phosphate uptake regulator, PhoU [Clostridium cellulovorans 743B]	Clostridium cellulovorans 743B	4
481	5.41	18.6	5.33	ADL53535.1	helix-turn-helix domain protein [Clostridium cellulovorans 743B]	Clostridium cellulovorans 743B	5
482	5.54	15.6	5.32	ADL52543.1	secretion protein HlyD family protein [Clostridium cellulovorans 743B]	Clostridium cellulovorans 743B	4
483	7.61	17.8	5.3	ADL51517.1	GTP-sensing pleiotropic transcriptional repressor CodY [Clostridium cellulovorans 743B]	Clostridium cellulovorans 743B	5
484	5.48	17	5.29	ADL51312.1	hypothetical protein Clocel_1564 [Clostridium cellulovorans 743B]	Clostridium cellulovorans 743B	5
485	5.37	16.9	5.28	ADL50207.1	hypothetical protein Clocel_0430 [Clostridium cellulovorans 743B]	Clostridium cellulovorans 743B	3
486	5.39	10.3	5.27	ADL50115.1	3-phosphoshikimate 1-carboxyvinyltransferase [Clostridium cellulovorans 743B]	Clostridium cellulovorans 743B	3
487	5.37	20.1	5.27	ADL53290.1	UbiE/COQ5 methyltransferase [Clostridium cellulovorans 743B]	Clostridium cellulovorans 743B	4
488	5.64	6.9	5.23	ADL53592.1	histidyl-tRNA synthetase 2 [Clostridium cellulovorans 743B]	Clostridium cellulovorans 743B	3
489	6.19	48.3	5.13	ADL51537.1	ribosomal protein S15 [Clostridium cellulovorans 743B]	Clostridium cellulovorans 743B	8
490	5.44	13.5	5.13	ADL52868.1	hypothetical protein Clocel_3182 [Clostridium cellulovorans 743B]	Clostridium cellulovorans 743B	4
491	5.36	18.3	4.99	ADL51526.1	1-hydroxy-2-methyl-2-(E)-butenyl 4-diphosphate synthase [Clostridium cellulovorans 743B]	Clostridium cellulovorans 743B	5
492	5.01	11.1	4.95	ADL51406.1	V-type ATPase, D subunit [Clostridium cellulovorans 743B]	Clostridium cellulovorans 743B	3
493	5.14	17.4	4.93	ADL51729.1	Hsp33 protein [Clostridium cellulovorans 743B]	Clostridium cellulovorans 743B	7
494	5.25	5.3	4.92	ADL50279.1	homocysteine S-methyltransferase [Clostridium cellulovorans 743B]	Clostridium cellulovorans 743B	3
495	5.14	49.5	4.91	ADL53399.1	ribosomal protein S19 [Clostridium cellulovorans 743B]	Clostridium cellulovorans 743B	10
496	4.96	7.2	4.89	ADL53426.1	PilT protein domain protein [Clostridium cellulovorans 743B]	Clostridium cellulovorans 743B	3
497	5.02	62.9	4.87	ADL53781.1	hypothetical protein Clocel_4120 [Clostridium cellulovorans 743B]	Clostridium cellulovorans 743B	4
498	4.91	13.3	4.84	ADL50501.1	enolase [Clostridium cellulovorans 743B]	Clostridium cellulovorans 743B	4
499	4.9	12.1	4.81	ADL51618.1	methionyl-tRNA formyltransferase [Clostridium cellulovorans 743B]	Clostridium cellulovorans 743B	4
500	4.88	47.3	4.81	ADL52572.1	hypothetical protein Clocel_2877 [Clostridium cellulovorans 743B]	Clostridium cellulovorans 743B	4
501	7.37	10.2	4.78	ADL53780.1	Dockerin type 1 [Clostridium cellulovorans 743B]	Clostridium cellulovorans 743B	7
502	4.82	14.5	4.66	ADL52451.1	Protein of unknown function DUF2344 [Clostridium cellulovorans 743B]	Clostridium cellulovorans 743B	3
503	4.79	18.2	4.66	ADL51560.1	transcription elongation factor GreA [Clostridium cellulovorans 743B]	Clostridium cellulovorans 743B	4
504	4.84	28.9	4.6	ADL52752.1	sugar-phosphate isomerase, RpiB/LacA/LacB family [Clostridium cellulovorans 743B]	Clostridium cellulovorans 743B	3
505	4.84	10.9	4.57	ADL50363.1	xylulokinase [Clostridium cellulovorans 743B]	Clostridium cellulovorans 743B	6
506	4.62	11.6	4.56	ADL51140.1	hypothetical protein Clocel_1387 [Clostridium cellulovorans 743B]	Clostridium cellulovorans 743B	2
507	5.23	33.1	4.52	ADL53462.1	RNA binding S1 domain protein [Clostridium cellulovorans 743B]	Clostridium cellulovorans 743B	4
508	4.81	8.3	4.52	ADL53447.1	UDP-N-acetylmuramoylalanine/D-glutamate ligase [Clostridium cellulovorans 743B]	Clostridium cellulovorans 743B	3
509	7.72	19.2	4.49	ADL52360.1	RDD domain containing protein [Clostridium cellulovorans 743B]	Clostridium cellulovorans 743B	4
510	4.58	10.5	4.46	ADL51034.1	shikimate 5-dehydrogenase [Clostridium cellulovorans 743B]	Clostridium cellulovorans 743B	3
511	4.5	16.7	4.46	ADL51306.1	orotate phosphoribosyltransferase [Clostridium cellulovorans 743B]	Clostridium cellulovorans 743B	3
512	4.57	25.4	4.45	ADL51195.1	histidine triad (HIT) protein [Clostridium cellulovorans 743B]	Clostridium cellulovorans 743B	4
513	7.94	58	4.42	ADL49837.1	transcriptional regulator, AbrB family [Clostridium cellulovorans 743B]	Clostridium cellulovorans 743B	9
514	4.65	11.8	4.41	ADL51353.1	diaminopimelate epimerase [Clostridium cellulovorans 743B]	Clostridium cellulovorans 743B	4
515	4.45	29.4	4.41	ADL51403.1	Vacuolar H+transporting two-sector ATPase F subunit [Clostridium cellulovorans 743B]	Clostridium cellulovorans 743B	2
516	4.67	11	4.37	ADL52480.1	arginyl-tRNA synthetase [Clostridium cellulovorans 743B]	Clostridium cellulovorans 743B	6
517	4.4	33.3	4.36	ADL51638.1	ribosomal protein L32 [Clostridium cellulovorans 743B]	Clostridium cellulovorans 743B	4
518	4.41	11.2	4.34	ADL51644.1	signal recognition particle-docking protein FtsY [Clostridium cellulovorans 743B]	Clostridium cellulovorans 743B	3
519	4.52	4.1	4.32	ADL52313.1	LPXTG-motif cell wall anchor domain protein [Clostridium cellulovorans 743B]	Clostridium cellulovorans 743B	4
520	4.51	8.4	4.29	ADL51520.1	uridylate kinase [Clostridium cellulovorans 743B]	Clostridium cellulovorans 743B	2
521	4.59	6.8	4.23	ADL53297.1	protein of unknown function DUF181 [Clostridium cellulovorans 743B]	Clostridium cellulovorans 743B	5
522	4.27	8.2	4.23	ADL53822.1	alpha/beta hydrolase fold [Clostridium cellulovorans 743B]	Clostridium cellulovorans 743B	2
523	6	2.8	4.22	ADL52427.1	DNA polymerase I [Clostridium cellulovorans 743B]	Clostridium cellulovorans 743B	5
524	4.24	18.9	4.22	ADL53155.1	hypothetical protein Clocel_3478 [Clostridium cellulovorans 743B]	Clostridium cellulovorans 743B	4
525	4.25	8.8	4.21	ADL50962.1	7-cyano-7-deazaguanine reductase [Clostridium cellulovorans 743B]	Clostridium cellulovorans 743B	2
526	4.23	12.2	4.2	ADL53160.1	isochorismatase hydrolase [Clostridium cellulovorans 743B]	Clostridium cellulovorans 743B	2
527	4.26	11.4	4.15	ADL51363.1	phosphoribosylaminoimidazolecarboxamide formyltransferase/IMP cyclohydrolase [Clostridium cellulovorans 743B]	Clostridium cellulovorans 743B	3
528	4.24	54.1	4.14	ADL53378.1	ribosomal protein L36 [Clostridium cellulovorans 743B]	Clostridium cellulovorans 743B	5
529	4.28	41.9	4.12	ADL51575.1	protein of unknown function DUF965 [Clostridium cellulovorans 743B]	Clostridium cellulovorans 743B	2
530	4.52	17.1	4.11	ADL51556.1	pyruvate formate-lyase activating enzyme [Clostridium cellulovorans 743B]	Clostridium cellulovorans 743B	3
531	4.44	43.6	4.1	ADL52744.1	ATP synthase F0, C subunit [Clostridium cellulovorans 743B]	Clostridium cellulovorans 743B	4
532	4.11	33.8	4.1	ADL53804.1	phosphopantetheine-binding [Clostridium cellulovorans 743B]	Clostridium cellulovorans 743B	2
533	4.11	30	4.09	ADL51612.1	protein of unknown function DUF370 [Clostridium cellulovorans 743B]	Clostridium cellulovorans 743B	2
534	6.87	5.5	4.05	ADL49932.1	ABC-type bacteriocin transporter [Clostridium cellulovorans 743B]	Clostridium cellulovorans 743B	5
535	5.07	6.6	4.05	ADL53835.1	acetolactate synthase, large subunit, biosynthetic type [Clostridium cellulovorans 743B]	Clostridium cellulovorans 743B	5
536	4.09	9.8	4.05	ADL53416.1	NusG antitermination factor [Clostridium cellulovorans 743B]	Clostridium cellulovorans 743B	2
537	6.06	48.3	4.04	ADL49840.1	uncharacterized protein family UPF0133 [Clostridium cellulovorans 743B]	Clostridium cellulovorans 743B	3
538	4.49	3.9	4.04	ADL51344.1	ribonucleoside-diphosphate reductase, adenosylcobalamin-dependent [Clostridium cellulovorans 743B]	Clostridium cellulovorans 743B	4
539	4.3	7.3	4.04	ADL53303.1	hypothetical protein Clocel_3632 [Clostridium cellulovorans 743B]	Clostridium cellulovorans 743B	2
540	4.36	7.6	4.03	ADL49933.1	secretion protein HlyD family protein [Clostridium cellulovorans 743B]	Clostridium cellulovorans 743B	2
541	4.05	7.3	4.01	ADL52797.1	hypothetical protein Clocel_3107 [Clostridium cellulovorans 743B]	Clostridium cellulovorans 743B	3
542	4.87	4	4	ADL50676.1	peptidase domain protein [Clostridium cellulovorans 743B]	Clostridium cellulovorans 743B	3
543	4.86	49.1	4	ADL50439.1	zinc finger domain-containing protein [Clostridium cellulovorans 743B]	Clostridium cellulovorans 743B	3
544	4.17	24.8	4	ADL50364.1	peptide methionine sulfoxide reductase [Clostridium cellulovorans 743B]	Clostridium cellulovorans 743B	3
545	4.16	14	4	ADL53569.1	sporulation integral membrane protein YtvI [Clostridium cellulovorans 743B]	Clostridium cellulovorans 743B	5
546	4.04	9.7	4	ADL51300.1	HtrA2 peptidase [Clostridium cellulovorans 743B]	Clostridium cellulovorans 743B	3
547	4.04	55	4	ADL51467.1	flagellar FlbD family protein [Clostridium cellulovorans 743B]	Clostridium cellulovorans 743B	3
548	4.03	7.8	4	ADL50086.1	hypothetical protein Clocel_0306 [Clostridium cellulovorans 743B]	Clostridium cellulovorans 743B	2
549	4.03	10.3	4	ADL52516.1	cellulosome anchoring protein cohesin region [Clostridium cellulovorans 743B]	Clostridium cellulovorans 743B	2
550	4.02	6.5	4	ADL51785.1	pyrimidine-nucleoside phosphorylase [Clostridium cellulovorans 743B]	Clostridium cellulovorans 743B	3
551	4.02	18.1	4	ADL51617.1	peptide deformylase [Clostridium cellulovorans 743B]	Clostridium cellulovorans 743B	4
552	4.01	13.4	4	ADL52091.1	DJ-1 family protein [Clostridium cellulovorans 743B]	Clostridium cellulovorans 743B	2
553	4.01	20	4	ADL51780.1	transcriptional repressor, LexA family [Clostridium cellulovorans 743B]	Clostridium cellulovorans 743B	2
554	4.01	12.1	4	ADL53579.1	periplasmic binding protein [Clostridium cellulovorans 743B]	Clostridium cellulovorans 743B	4
555	4.01	14.5	4	ADL53809.1	nitroreductase [Clostridium cellulovorans 743B]	Clostridium cellulovorans 743B	2
556	4.01	20.5	4	ADL51451.1	flagellar protein FliS [Clostridium cellulovorans 743B]	Clostridium cellulovorans 743B	2
557	4.01	36.7	4	ADL53418.1	ribosomal protein L33 [Clostridium cellulovorans 743B]	Clostridium cellulovorans 743B	2
558	4	18.4	4	ADL51400.1	H+transporting two-sector ATPase C subunit [Clostridium cellulovorans 743B]	Clostridium cellulovorans 743B	2
559	4	35.4	4	ADL51778.1	RNA chaperone Hfq [Clostridium cellulovorans 743B]	Clostridium cellulovorans 743B	2
560	4.03	8.4	3.96	ADL52874.1	heat shock protein DnaJ domain protein [Clostridium cellulovorans 743B]	Clostridium cellulovorans 743B	2
561	4.11	8.1	3.91	ADL51639.1	fatty acid/phospholipid synthesis protein PlsX [Clostridium cellulovorans 743B]	Clostridium cellulovorans 743B	4
562	4.03	7.4	3.91	ADL51823.1	queuine tRNA-ribosyltransferase [Clostridium cellulovorans 743B]	Clostridium cellulovorans 743B	3
563	4.08	14.2	3.83	ADL50446.1	hypothetical protein Clocel_0675 [Clostridium cellulovorans 743B]	Clostridium cellulovorans 743B	2
564	3.94	10.2	3.77	ADL51882.1	cytidylate kinase [Clostridium cellulovorans 743B]	Clostridium cellulovorans 743B	3
565	4.45	9.3	3.64	ADL51758.1	aspartyl-tRNA synthetase [Clostridium cellulovorans 743B]	Clostridium cellulovorans 743B	6
566	3.78	34.4	3.63	ADL53449.1	hypothetical protein Clocel_3779 [Clostridium cellulovorans 743B]	Clostridium cellulovorans 743B	3
567	3.76	6.2	3.59	ADL50087.1	Aldose 1-epimerase [Clostridium cellulovorans 743B]	Clostridium cellulovorans 743B	2
568	4.07	4.4	3.58	ADL52546.1	Hemolysin-type calcium-binding region [Clostridium cellulovorans 743B]	Clostridium cellulovorans 743B	4
569	5.81	6.3	3.54	ADL52438.1	glycoside hydrolase family 9 [Clostridium cellulovorans 743B]	Clostridium cellulovorans 743B	4
570	3.69	10.8	3.54	ADL51431.1	aminotransferase class IV [Clostridium cellulovorans 743B]	Clostridium cellulovorans 743B	3
571	3.84	18.5	3.48	ADL53105.1	NUDIX hydrolase [Clostridium cellulovorans 743B]	Clostridium cellulovorans 743B	3
572	3.72	16.1	3.46	ADL50580.1	transcription activator effector binding [Clostridium cellulovorans 743B]	Clostridium cellulovorans 743B	5
573	3.53	12.5	3.45	ADL54042.1	membrane protein insertase, YidC/Oxa1 family [Clostridium cellulovorans 743B]	Clostridium cellulovorans 743B	2
574	3.57	12	3.44	ADL53422.1	RNA methyltransferase, TrmH family, group 3 [Clostridium cellulovorans 743B]	Clostridium cellulovorans 743B	4
575	3.5	8.4	3.41	ADL50110.1	ATPase-like, ParA/MinD [Clostridium cellulovorans 743B]	Clostridium cellulovorans 743B	3
576	4.3	15.5	3.39	ADL53994.1	UDP-N-acetylglucosamine 1-carboxyvinyltransferase [Clostridium cellulovorans 743B]	Clostridium cellulovorans 743B	5
577	3.56	9	3.39	ADL51541.1	aspartate kinase [Clostridium cellulovorans 743B]	Clostridium cellulovorans 743B	4
578	3.48	21.1	3.39	ADL53432.1	UvrB/UvrC protein [Clostridium cellulovorans 743B]	Clostridium cellulovorans 743B	5
579	3.55	10.4	3.38	ADL51942.1	glycosyl transferase group 1 [Clostridium cellulovorans 743B]	Clostridium cellulovorans 743B	2
580	3.9	36.6	3.37	ADL51447.1	protein of unknown function DUF180 [Clostridium cellulovorans 743B]	Clostridium cellulovorans 743B	4
581	3.5	13.9	3.35	ADL50124.1	anaerobic ribonucleoside-triphosphate reductase activating protein [Clostridium cellulovorans 743B]	Clostridium cellulovorans 743B	3
582	3.57	5.6	3.3	ADL49897.1	NLP/P60 protein [Clostridium cellulovorans 743B]	Clostridium cellulovorans 743B	2
583	3.56	9.4	3.29	ADL50757.1	short-chain dehydrogenase/reductase SDR [Clostridium cellulovorans 743B]	Clostridium cellulovorans 743B	3
584	3.47	31.2	3.26	ADL53390.1	ribosomal protein S14 [Clostridium cellulovorans 743B]	Clostridium cellulovorans 743B	4
585	4.02	14.1	3.25	ADL50673.1	ABC transporter related [Clostridium cellulovorans 743B]	Clostridium cellulovorans 743B	3
586	3.32	5.3	3.22	ADL49792.1	chromosomal replication initiator protein DnaA [Clostridium cellulovorans 743B]	Clostridium cellulovorans 743B	2
587	3.28	16.6	3.22	ADL51812.1	Hydroxyacylglutathione hydrolase [Clostridium cellulovorans 743B]	Clostridium cellulovorans 743B	4
588	3.32	10.5	3.2	ADL50308.1	Peroxiredoxin [Clostridium cellulovorans 743B]	Clostridium cellulovorans 743B	3
589	3.38	7.7	3.17	ADL51206.1	CBS domain containing protein [Clostridium cellulovorans 743B]	Clostridium cellulovorans 743B	2
590	3.14	6.8	3.09	ADL50261.1	polysaccharide deacetylase [Clostridium cellulovorans 743B]	Clostridium cellulovorans 743B	2
591	3.23	16.8	3.05	ADL51488.1	hypothetical protein Clocel_1744 [Clostridium cellulovorans 743B]	Clostridium cellulovorans 743B	3
592	3.13	7.2	3.03	ADL51192.1	Radical SAM domain protein [Clostridium cellulovorans 743B]	Clostridium cellulovorans 743B	3
593	2.99	47.4	2.94	ADL50322.1	hypothetical protein Clocel_0549 [Clostridium cellulovorans 743B]	Clostridium cellulovorans 743B	5
594	5.17	8.1	2.93	ADL52788.1	methyl-accepting chemotaxis sensory transducer with Cache sensor [Clostridium cellulovorans 743B]	Clostridium cellulovorans 743B	5
595	3.35	7.6	2.9	ADL53725.1	6-phospho-beta-glucosidase [Clostridium cellulovorans 743B]	Clostridium cellulovorans 743B	3
596	3.91	3.7	2.88	ADL51165.1	GTP-binding protein LepA [Clostridium cellulovorans 743B]	Clostridium cellulovorans 743B	3
597	3.12	4.9	2.85	ADL51475.1	flagellar biosynthesis protein FlhA [Clostridium cellulovorans 743B]	Clostridium cellulovorans 743B	3
598	3.17	6.5	2.8	ADL51654.1	Fibronectin-binding A domain protein [Clostridium cellulovorans 743B]	Clostridium cellulovorans 743B	3
599	2.98	10.1	2.77	ADL53788.1	Radical SAM domain protein [Clostridium cellulovorans 743B]	Clostridium cellulovorans 743B	4
600	2.93	6.2	2.77	ADL52442.1	cell envelope-related transcriptional attenuator [Clostridium cellulovorans 743B]	Clostridium cellulovorans 743B	4
601	2.83	5.7	2.75	ADL53555.1	thymidylate synthase [Clostridium cellulovorans 743B]	Clostridium cellulovorans 743B	2
602	2.79	26	2.74	ADL51429.1	protein of unknown function DUF1292 [Clostridium cellulovorans 743B]	Clostridium cellulovorans 743B	2
603	3.2	9.1	2.68	ADL51950.1	nicotinate-nucleotide/dimethylbenzimidazole phosphoribosyltransferase [Clostridium cellulovorans 743B]	Clostridium cellulovorans 743B	3
604	2.94	22.2	2.67	ADL53681.1	hypothetical protein Clocel_4018 [Clostridium cellulovorans 743B]	Clostridium cellulovorans 743B	2
605	2.79	5.3	2.66	ADL50864.1	cysteinyl-tRNA synthetase [Clostridium cellulovorans 743B]	Clostridium cellulovorans 743B	2
606	2.89	9.4	2.63	ADL52893.1	NAD-dependent glycerol-3-phosphate dehydrogenase domain protein [Clostridium cellulovorans 743B]	Clostridium cellulovorans 743B	2
607	2.64	10.2	2.61	ADL51337.1	polar amino acid ABC transporter, inner membrane subunit [Clostridium cellulovorans 743B]	Clostridium cellulovorans 743B	2
608	4.94	15.2	2.58	ADL49946.1	Tetratricopeptide TPR_1 repeat-containing protein [Clostridium cellulovorans 743B]	Clostridium cellulovorans 743B	4
609	2.85	9.8	2.58	ADL51852.1	spermidine synthase [Clostridium cellulovorans 743B]	Clostridium cellulovorans 743B	3
610	3.34	15.4	2.54	ADL51997.1	2-dehydro-3-deoxyphosphogluconate aldolase/4-hydroxy-2-oxoglutarate aldolase [Clostridium cellulovorans 743B]	Clostridium cellulovorans 743B	4
611	2.51	11.2	2.47	ADL51676.1	NusB antitermination factor [Clostridium cellulovorans 743B]	Clostridium cellulovorans 743B	1
612	3.03	8.8	2.46	ADL53761.1	ABC transporter related [Clostridium cellulovorans 743B]	Clostridium cellulovorans 743B	2
613	2.52	8.1	2.45	ADL50380.1	ABC transporter related [Clostridium cellulovorans 743B]	Clostridium cellulovorans 743B	2
614	2.57	1.2	2.38	ADL50139.1	excinuclease ABC, A subunit [Clostridium cellulovorans 743B]	Clostridium cellulovorans 743B	1
615	3.07	3.7	2.34	ADL53089.1	FAD-dependent pyridine nucleotide-disulphide oxidoreductase [Clostridium cellulovorans 743B]	Clostridium cellulovorans 743B	4
616	2.66	4.2	2.34	ADL51760.1	uncharacterized conserved protein UCP033563 [Clostridium cellulovorans 743B]	Clostridium cellulovorans 743B	2
617	2.38	16.7	2.33	ADL53379.1	translation initiation factor IF-1 [Clostridium cellulovorans 743B]	Clostridium cellulovorans 743B	1
618	4.3	3.4	2.32	ADL50381.1	glycosyl transferase family 2 [Clostridium cellulovorans 743B]	Clostridium cellulovorans 743B	4
619	2.52	12.4	2.32	ADL53588.1	imidazole glycerol phosphate synthase, glutamine amidotransferase subunit [Clostridium cellulovorans 743B]	Clostridium cellulovorans 743B	4
620	4.46	6.2	2.31	ADL49880.1	aspartate/glutamate/uridylate kinase [Clostridium cellulovorans 743B]	Clostridium cellulovorans 743B	2
621	2.68	5.3	2.29	ADL51081.1	MgtE intracellular region [Clostridium cellulovorans 743B]	Clostridium cellulovorans 743B	2
622	2.84	17.5	2.27	ADL51444.1	FlgN family protein [Clostridium cellulovorans 743B]	Clostridium cellulovorans 743B	3
623	3.94	11.9	2.25	ADL50896.1	iron-containing alcohol dehydrogenase [Clostridium cellulovorans 743B]	Clostridium cellulovorans 743B	3
624	3.66	9.4	2.25	ADL53762.1	ABC transporter related [Clostridium cellulovorans 743B]	Clostridium cellulovorans 743B	4
625	2.26	12.2	2.23	ADL52558.1	methylglyoxal synthase [Clostridium cellulovorans 743B]	Clostridium cellulovorans 743B	2
626	2.26	6.5	2.23	ADL50212.1	extracellular solute-binding protein family 3 [Clostridium cellulovorans 743B]	Clostridium cellulovorans 743B	2
627	2.66	4.3	2.21	ADL52538.1	peptidase M42 family protein [Clostridium cellulovorans 743B]	Clostridium cellulovorans 743B	1
628	2.44	8.9	2.19	ADL52742.1	ATP synthase F1, delta subunit [Clostridium cellulovorans 743B]	Clostridium cellulovorans 743B	2
629	2.25	3.5	2.19	ADL50102.1	hydrolase, TatD family [Clostridium cellulovorans 743B]	Clostridium cellulovorans 743B	1
630	2.38	11	2.17	ADL53439.1	pantoate/beta-alanine ligase [Clostridium cellulovorans 743B]	Clostridium cellulovorans 743B	4
631	2.21	3.5	2.16	ADL51281.1	L-lactate dehydrogenase [Clostridium cellulovorans 743B]	Clostridium cellulovorans 743B	1
632	2.17	5.2	2.16	ADL51528.1	protein of unknown function DUF150 [Clostridium cellulovorans 743B]	Clostridium cellulovorans 743B	1
633	2.83	4.9	2.15	ADL53565.1	NmrA family protein [Clostridium cellulovorans 743B]	Clostridium cellulovorans 743B	2
634	2.16	14.4	2.14	ADL53486.1	hypothetical protein Clocel_3816 [Clostridium cellulovorans 743B]	Clostridium cellulovorans 743B	2
635	2.39	2.9	2.13	ADL50333.1	Alpha-galactosidase [Clostridium cellulovorans 743B]	Clostridium cellulovorans 743B	5
636	3.09	12.9	2.12	ADL51967.1	precorrin-4 C11-methyltransferase [Clostridium cellulovorans 743B]	Clostridium cellulovorans 743B	3
637	2.35	6.1	2.12	ADL51799.1	adenylosuccinate lyase [Clostridium cellulovorans 743B]	Clostridium cellulovorans 743B	4
638	2.44	1.4	2.11	ADL51516.1	DNA topoisomerase I [Clostridium cellulovorans 743B]	Clostridium cellulovorans 743B	1
639	2.89	2.5	2.09	ADL52173.1	LPXTG-motif cell wall anchor domain protein [Clostridium cellulovorans 743B]	Clostridium cellulovorans 743B	3
640	2.18	3.6	2.09	ADL52894.1	protein of unknown function DUF815 [Clostridium cellulovorans 743B]	Clostridium cellulovorans 743B	2
641	2.11	8.3	2.09	ADL51091.1	diacylglycerol kinase catalytic region [Clostridium cellulovorans 743B]	Clostridium cellulovorans 743B	2
642	3.23	3.7	2.08	ADL52582.1	ABC transporter transmembrane region [Clostridium cellulovorans 743B]	Clostridium cellulovorans 743B	2
643	3.12	3.2	2.08	ADL50940.1	Fibronectin type III domain protein [Clostridium cellulovorans 743B]	Clostridium cellulovorans 743B	6
644	2.21	17.1	2.08	ADL51624.1	ribulose-phosphate 3-epimerase [Clostridium cellulovorans 743B]	Clostridium cellulovorans 743B	4
645	2.18	11.2	2.08	ADL52760.1	Thymidine kinase [Clostridium cellulovorans 743B]	Clostridium cellulovorans 743B	2
646	2.17	2.7	2.08	ADL53143.1	hypothetical protein Clocel_3465 [Clostridium cellulovorans 743B]	Clostridium cellulovorans 743B	1
647	2.15	5	2.08	ADL51901.1	anthranilate synthase [Clostridium cellulovorans 743B]	Clostridium cellulovorans 743B	4
648	2.58	5.4	2.07	ADL53141.1	protein of unknown function DUF214 [Clostridium cellulovorans 743B]	Clostridium cellulovorans 743B	2
649	2.39	3.4	2.07	ADL53936.1	aldo/keto reductase [Clostridium cellulovorans 743B]	Clostridium cellulovorans 743B	1
650	2.67	4.7	2.06	ADL51841.1	Peptidoglycan glycosyltransferase [Clostridium cellulovorans 743B]	Clostridium cellulovorans 743B	4
651	2.46	6.1	2.06	ADL51338.1	ABC transporter related [Clostridium cellulovorans 743B]	Clostridium cellulovorans 743B	1
652	2.32	8.2	2.06	ADL51084.1	phospholipid/glycerol acyltransferase [Clostridium cellulovorans 743B]	Clostridium cellulovorans 743B	2
653	2.11	4.3	2.06	ADL53749.1	Aldose 1-epimerase [Clostridium cellulovorans 743B]	Clostridium cellulovorans 743B	2
654	2.47	11.4	2.05	ADL54021.1	hypothetical protein Clocel_4364 [Clostridium cellulovorans 743B]	Clostridium cellulovorans 743B	1
655	2.82	12.1	2.03	ADL53090.1	hydrogenase accessory protein HypB [Clostridium cellulovorans 743B]	Clostridium cellulovorans 743B	3
656	2.35	7.5	2.03	ADL51436.1	MCP methyltransferase, CheR-type [Clostridium cellulovorans 743B]	Clostridium cellulovorans 743B	2
657	2.32	1.8	2.03	ADL51147.1	LPXTG-motif cell wall anchor domain protein [Clostridium cellulovorans 743B]	Clostridium cellulovorans 743B	2
658	2.32	5.6	2.03	ADL50158.1	transcriptional regulator, LacI family [Clostridium cellulovorans 743B]	Clostridium cellulovorans 743B	2
659	2.27	3.1	2.03	ADL51524.1	1-deoxy-D-xylulose 5-phosphate reductoisomerase [Clostridium cellulovorans 743B]	Clostridium cellulovorans 743B	2
660	2.34	2.4	2.02	ADL52396.1	AAA ATPase central domain protein [Clostridium cellulovorans 743B]	Clostridium cellulovorans 743B	3
661	2.34	3.5	2.02	ADL50442.1	hypothetical protein Clocel_0671 [Clostridium cellulovorans 743B]	Clostridium cellulovorans 743B	3
662	2.26	11.8	2.02	ADL53343.1	TrpR like protein, YerC/YecD [Clostridium cellulovorans 743B]	Clostridium cellulovorans 743B	1
663	2.14	3.4	2.02	ADL51374.1	pseudouridine synthase, RluA family [Clostridium cellulovorans 743B]	Clostridium cellulovorans 743B	1
664	2.1	3.9	2.02	ADL50128.1	Abortive infection protein [Clostridium cellulovorans 743B]	Clostridium cellulovorans 743B	2
665	2.05	2.9	2.02	ADL53746.1	alpha amylase catalytic region [Clostridium cellulovorans 743B]	Clostridium cellulovorans 743B	2
666	2.04	3.7	2.02	ADL51422.1	dihydropteroate synthase [Clostridium cellulovorans 743B]	Clostridium cellulovorans 743B	1
667	2.03	4.2	2.02	ADL50284.1	intracellular protease, PfpI family [Clostridium cellulovorans 743B]	Clostridium cellulovorans 743B	1
668	6.11	6.8	2.01	ADL50907.1	methyl-accepting chemotaxis sensory transducer [Clostridium cellulovorans 743B]	Clostridium cellulovorans 743B	4
669	2.44	3.9	2.01	ADL52564.1	spermidine/putrescine ABC transporter ATPase subunit [Clostridium cellulovorans 743B]	Clostridium cellulovorans 743B	1
670	2.4	2.1	2.01	ADL51059.1	LPXTG-motif cell wall anchor domain protein [Clostridium cellulovorans 743B]	Clostridium cellulovorans 743B	4
671	2.28	3.4	2.01	ADL50658.1	AMP-dependent synthetase and ligase [Clostridium cellulovorans 743B]	Clostridium cellulovorans 743B	3
672	2.21	9.3	2.01	ADL51448.1	carbon storage regulator, CsrA [Clostridium cellulovorans 743B]	Clostridium cellulovorans 743B	1
673	2.12	2.7	2.01	ADL53340.1	Undecaprenyl-phosphate glucose phosphotransferase [Clostridium cellulovorans 743B]	Clostridium cellulovorans 743B	2
674	2.1	4.1	2.01	ADL53709.1	N-acetyl-gamma-glutamyl-phosphate reductase [Clostridium cellulovorans 743B]	Clostridium cellulovorans 743B	2
675	2.09	3.1	2.01	ADL52662.1	DNA-(apurinic or apyrimidinic site) lyase [Clostridium cellulovorans 743B]	Clostridium cellulovorans 743B	1
676	2.06	3.2	2.01	ADL52556.1	Ppx/GppA phosphatase [Clostridium cellulovorans 743B]	Clostridium cellulovorans 743B	2
677	2.06	6	2.01	ADL51596.1	two component transcriptional regulator, winged helix family [Clostridium cellulovorans 743B]	Clostridium cellulovorans 743B	2
678	2.05	7.9	2.01	ADL53751.1	UDP-glucose 4-epimerase [Clostridium cellulovorans 743B]	Clostridium cellulovorans 743B	2
679	2.01	3.2	2.01	ADL49970.1	hypothetical protein Clocel_0185 [Clostridium cellulovorans 743B]	Clostridium cellulovorans 743B	1
680	3.1	14.6	2	ADL53142.1	ABC transporter related [Clostridium cellulovorans 743B]	Clostridium cellulovorans 743B	3
681	2.45	3.9	2	ADL51536.1	riboflavin biosynthesis protein RibF [Clostridium cellulovorans 743B]	Clostridium cellulovorans 743B	1
682	2.41	5.4	2	ADL53700.1	inner-membrane translocator [Clostridium cellulovorans 743B]	Clostridium cellulovorans 743B	1
683	2.21	3.1	2	ADL52605.1	helix-turn-helix domain protein [Clostridium cellulovorans 743B]	Clostridium cellulovorans 743B	2
684	2.15	17	2	ADL53684.1	4-oxalocrotonate tautomerase family enzyme [Clostridium cellulovorans 743B]	Clostridium cellulovorans 743B	2
685	2.09	4.1	2	ADL52892.1	transcriptional regulator, LacI family [Clostridium cellulovorans 743B]	Clostridium cellulovorans 743B	1
686	2.09	9.7	2	ADL50678.1	purine nucleoside phosphorylase [Clostridium cellulovorans 743B]	Clostridium cellulovorans 743B	1
687	2.09	15.6	2	ADL51640.1	acyl carrier protein [Clostridium cellulovorans 743B]	Clostridium cellulovorans 743B	3
688	2.08	2	2	ADL51496.1	UDP-N-acetylmuramoylalanyl-D-glutamyl-2,6-diaminopimelate/D-alanyl-D-alanyl ligase [Clostridium cellulovorans 743B]	Clostridium cellulovorans 743B	1
689	2.07	4.1	2	ADL51214.1	protein of unknown function DUF34 [Clostridium cellulovorans 743B]	Clostridium cellulovorans 743B	2
690	2.07	3.2	2	ADL49896.1	Uroporphyrin-III C/tetrapyrrole (Corrin/Porphyrin) methyltransferase [Clostridium cellulovorans 743B]	Clostridium cellulovorans 743B	1
691	2.06	13.3	2	ADL52745.1	ATP synthase F0, A subunit [Clostridium cellulovorans 743B]	Clostridium cellulovorans 743B	5
692	2.05	7.3	2	ADL50639.1	periplasmic binding protein [Clostridium cellulovorans 743B]	Clostridium cellulovorans 743B	3
693	2.05	6.8	2	ADL51600.1	phosphate ABC transporter, inner membrane subunit PstA [Clostridium cellulovorans 743B]	Clostridium cellulovorans 743B	1
694	2.04	2.8	2	ADL54004.1	Sigma 54 interacting domain protein [Clostridium cellulovorans 743B]	Clostridium cellulovorans 743B	1
695	2.04	3.9	2	ADL50765.1	formate/nitrite transporter [Clostridium cellulovorans 743B]	Clostridium cellulovorans 743B	1
696	2.04	3.5	2	ADL50379.1	ABC-2 type transporter [Clostridium cellulovorans 743B]	Clostridium cellulovorans 743B	1
697	2.04	9.7	2	ADL50274.1	cyclase family protein [Clostridium cellulovorans 743B]	Clostridium cellulovorans 743B	2
698	2.04	14.8	2	ADL52458.1	cell division topological specificity factor MinE [Clostridium cellulovorans 743B]	Clostridium cellulovorans 743B	2
699	2.03	1.6	2	ADL53960.1	glycosyl transferase group 1 [Clostridium cellulovorans 743B]	Clostridium cellulovorans 743B	1
700	2.03	8	2	ADL52550.1	transcriptional regulator, TetR family [Clostridium cellulovorans 743B]	Clostridium cellulovorans 743B	1
701	2.03	7	2	ADL51115.1	Cupin 2 conserved barrel domain protein [Clostridium cellulovorans 743B]	Clostridium cellulovorans 743B	1
702	2.03	11.7	2	ADL52787.1	protein of unknown function DUF1021 [Clostridium cellulovorans 743B]	Clostridium cellulovorans 743B	1
704	2.02	3.3	2	ADL51420.1	PHP domain protein [Clostridium cellulovorans 743B]	Clostridium cellulovorans 743B	1
705	2.02	6.3	2	ADL50401.1	hypothetical protein Clocel_0630 [Clostridium cellulovorans 743B]	Clostridium cellulovorans 743B	1
706	2.02	8.4	2	ADL51792.1	RNA polymerase, sigma-24 subunit, ECF subfamily [Clostridium cellulovorans 743B]	Clostridium cellulovorans 743B	1
707	2.02	8.1	2	ADL50724.1	GCN5-related N-acetyltransferase [Clostridium cellulovorans 743B]	Clostridium cellulovorans 743B	2
708	2.02	18	2	ADL53997.1	dUTPase [Clostridium cellulovorans 743B]	Clostridium cellulovorans 743B	2
709	2.01	5.2	2	ADL50331.1	Mannose-1-phosphate guanylyltransferase [Clostridium cellulovorans 743B]	Clostridium cellulovorans 743B	1
710	2.01	4.5	2	ADL51921.1	protein of unknown function DUF124 [Clostridium cellulovorans 743B]	Clostridium cellulovorans 743B	1
711	2.01	6.4	2	ADL53372.1	ABC transporter related [Clostridium cellulovorans 743B]	Clostridium cellulovorans 743B	1
712	2.01	23.7	2	ADL50502.1	preprotein translocase, SecG subunit [Clostridium cellulovorans 743B]	Clostridium cellulovorans 743B	2
713	2.01	10.7	2	ADL51648.1	hypothetical protein Clocel_1904 [Clostridium cellulovorans 743B]	Clostridium cellulovorans 743B	1
714	2.01	10.7	2	ADL50573.1	hypothetical protein Clocel_0803 [Clostridium cellulovorans 743B]	Clostridium cellulovorans 743B	1
715	2	2.5	2	ADL53342.1	phosphoglucosamine mutase [Clostridium cellulovorans 743B]	Clostridium cellulovorans 743B	1
716	2	5.6	2	ADL51907.1	quinolinate synthetase complex, A subunit [Clostridium cellulovorans 743B]	Clostridium cellulovorans 743B	1
717	2	7	2	ADL52095.1	hypothetical protein Clocel_2379 [Clostridium cellulovorans 743B]	Clostridium cellulovorans 743B	1
718	2	9.4	2	ADL51505.1	protein of unknown function DUF552 [Clostridium cellulovorans 743B]	Clostridium cellulovorans 743B	1
719	2	3	2	ADL51326.1	peptidase M50 [Clostridium cellulovorans 743B]	Clostridium cellulovorans 743B	1
720	2	3.9	2	ADL50289.1	binding-protein-dependent transport systems inner membrane component [Clostridium cellulovorans 743B]	Clostridium cellulovorans 743B	1
721	2	5.9	2	ADL53536.1	hypothetical protein Clocel_3870 [Clostridium cellulovorans 743B]	Clostridium cellulovorans 743B	1
722	2	14.9	2	ADL49796.1	hypothetical protein Clocel_0005 [Clostridium cellulovorans 743B]	Clostridium cellulovorans 743B	1
723	2	9.4	2	ADL50684.1	CARDB domain protein [Clostridium cellulovorans 743B]	Clostridium cellulovorans 743B	1
724	2	24	2	ADL50582.1	hypothetical protein Clocel_0812 [Clostridium cellulovorans 743B]	Clostridium cellulovorans 743B	1
725	2	55	2	ADL50324.1	Bacteriocin class II, amylovorin-like [Clostridium cellulovorans 743B]	Clostridium cellulovorans 743B	1
726	2.22	7.7	1.99	ADL50064.1	2,3-dimethylmalate lyase [Clostridium cellulovorans 743B]	Clostridium cellulovorans 743B	2
727	2.83	5.1	1.92	ADL51583.1	peptidase U32 [Clostridium cellulovorans 743B]	Clostridium cellulovorans 743B	2
728	2.13	18.3	1.92	ADL49905.1	Domain of unknown function DUF1836 [Clostridium cellulovorans 743B]	Clostridium cellulovorans 743B	4
729	2.33	4.3	1.88	ADL52617.1	SAM dependent methyltransferase [Clostridium cellulovorans 743B]	Clostridium cellulovorans 743B	3
730	1.96	4.1	1.85	ADL53757.1	protein of unknown function UPF0118 [Clostridium cellulovorans 743B]	Clostridium cellulovorans 743B	1
731	1.97	3.2	1.81	ADL50479.1	Cof-like hydrolase [Clostridium cellulovorans 743B]	Clostridium cellulovorans 743B	2
732	3.72	3.4	1.74	ADL51368.1	nicotinate phosphoribosyltransferase [Clostridium cellulovorans 743B]	Clostridium cellulovorans 743B	2
733	1.88	2.6	1.72	ADL51776.1	DNA mismatch repair protein MutL [Clostridium cellulovorans 743B]	Clostridium cellulovorans 743B	2
734	1.88	3.2	1.68	ADL51998.1	PfkB domain protein [Clostridium cellulovorans 743B]	Clostridium cellulovorans 743B	1
735	1.77	3.9	1.68	ADL49912.1	OmpA/MotB domain protein [Clostridium cellulovorans 743B]	Clostridium cellulovorans 743B	1
736	1.75	5	1.68	ADL53442.1	membrane protein [Clostridium cellulovorans 743B]	Clostridium cellulovorans 743B	1
737	1.79	2.9	1.64	ADL51616.1	primosomal protein N' [Clostridium cellulovorans 743B]	Clostridium cellulovorans 743B	3
738	2.25	2.1	1.63	ADL51080.1	SNF2-related protein [Clostridium cellulovorans 743B]	Clostridium cellulovorans 743B	5
739	1.68	2.5	1.59	ADL53483.1	hydrogenase large subunit domain protein [Clostridium cellulovorans 743B]	Clostridium cellulovorans 743B	1
740	1.66	6.5	1.59	ADL50399.1	hypothetical protein Clocel_0628 [Clostridium cellulovorans 743B]	Clostridium cellulovorans 743B	1
741	1.7	27.1	1.58	ADL51106.1	protein of unknown function DUF896 [Clostridium cellulovorans 743B]	Clostridium cellulovorans 743B	2
742	1.88	4	1.57	ADL51495.1	UDP-N-acetylmuramyl-tripeptide synthetase [Clostridium cellulovorans 743B]	Clostridium cellulovorans 743B	3
743	1.67	5.4	1.56	ADL50963.1	exsB protein [Clostridium cellulovorans 743B]	Clostridium cellulovorans 743B	1
744	1.71	7.2	1.51	ADL50402.1	Aspartyl aminopeptidase [Clostridium cellulovorans 743B]	Clostridium cellulovorans 743B	2
745	1.57	4.1	1.5	ADL52899.1	beta-lactamase domain protein [Clostridium cellulovorans 743B]	Clostridium cellulovorans 743B	2
746	1.7	4.3	1.44	ADL52486.1	hypothetical protein Clocel_2789 [Clostridium cellulovorans 743B]	Clostridium cellulovorans 743B	2
747	3.55	3.3	1.42	ADL51357.1	phosphoribosylformylglycinamidine synthase [Clostridium cellulovorans 743B]	Clostridium cellulovorans 743B	7
748	1.56	2.7	1.42	ADL51611.1	YicC-like domain-containing protein [Clostridium cellulovorans 743B]	Clostridium cellulovorans 743B	2
749	1.48	4.6	1.41	ADL50968.1	nitroreductase [Clostridium cellulovorans 743B]	Clostridium cellulovorans 743B	1
750	1.7	7.9	1.39	ADL53575.1	quorum-sensing autoinducer 2 (AI-2), LuxS [Clostridium cellulovorans 743B]	Clostridium cellulovorans 743B	2
751	1.5	13.6	1.35	ADL52565.1	hypothetical protein Clocel_2870 [Clostridium cellulovorans 743B]	Clostridium cellulovorans 743B	3
752	1.5	5.5	1.34	ADL51482.1	fagellar hook-basal body protein [Clostridium cellulovorans 743B]	Clostridium cellulovorans 743B	2
753	1.68	2.2	1.33	ADL52930.1	peptidase domain protein [Clostridium cellulovorans 743B]	Clostridium cellulovorans 743B	1
754	1.41	7.7	1.31	ADL53306.1	ABC-2 type transporter [Clostridium cellulovorans 743B]	Clostridium cellulovorans 743B	3
755	1.43	2.8	1.3	ADL51937.1	oxidoreductase domain protein [Clostridium cellulovorans 743B]	Clostridium cellulovorans 743B	1
756	3.11	0.8	1.27	ADL52195.1	amino acid adenylation domain protein [Clostridium cellulovorans 743B]	Clostridium cellulovorans 743B	11
757	1.34	15	1.27	ADL54010.1	Domain of unknown function DUF1858 [Clostridium cellulovorans 743B]	Clostridium cellulovorans 743B	1
758	1.56	2	1.26	ADL49997.1	extracellular solute-binding protein family 1 [Clostridium cellulovorans 743B]	Clostridium cellulovorans 743B	1
759	1.44	5.6	1.25	ADL51343.1	hypothetical protein Clocel_1596 [Clostridium cellulovorans 743B]	Clostridium cellulovorans 743B	1
760	1.51	1.5	1.24	ADL53602.1	DNA topoisomerase III [Clostridium cellulovorans 743B]	Clostridium cellulovorans 743B	1
761	1.44	2.7	1.21	ADL52767.1	Ig domain protein group 2 domain protein [Clostridium cellulovorans 743B]	Clostridium cellulovorans 743B	2
762	1.45	4.8	1.18	ADL53924.1	UDP-glucuronosyl/UDP-glucosyltransferase [Clostridium cellulovorans 743B]	Clostridium cellulovorans 743B	2
763	1.27	3.3	1.18	ADL51006.1	transcriptional regulator, ArsR family [Clostridium cellulovorans 743B]	Clostridium cellulovorans 743B	1
764	1.21	7.5	1.14	ADL52239.1	hypothetical protein Clocel_2527 [Clostridium cellulovorans 743B]	Clostridium cellulovorans 743B	1
765	1.77	3.8	1.13	ADL50993.1	ABC transporter transmembrane region [Clostridium cellulovorans 743B]	Clostridium cellulovorans 743B	3
766	1.18	5.2	1.1	ADL51430.1	HAD-superfamily subfamily IB hydrolase, TIGR01490 [Clostridium cellulovorans 743B]	Clostridium cellulovorans 743B	1
767	2.06	15.1	1.07	ADL54035.1	methyltransferase GidB [Clostridium cellulovorans 743B]	Clostridium cellulovorans 743B	5
768	1.13	16.7	1.06	ADL52997.1	hypothetical protein Clocel_3317 [Clostridium cellulovorans 743B]	Clostridium cellulovorans 743B	1
769	2.01	4.5	1.05	ADL50597.1	Protein of unknown function DUF2791 [Clostridium cellulovorans 743B]	Clostridium cellulovorans 743B	2
770	1.99	17.3	1.05	ADL51483.1	fagellar hook-basal body protein [Clostridium cellulovorans 743B]	Clostridium cellulovorans 743B	3
771	1.12	6.9	1.04	ADL50445.1	tRNA pseudouridine synthase A [Clostridium cellulovorans 743B]	Clostridium cellulovorans 743B	1
773	1.08	4.6	1	ADL52501.1	1-acyl-sn-glycerol-3-phosphate acyltransferase [Clostridium cellulovorans 743B]	Clostridium cellulovorans 743B	1
774	1.18	5.1	0.99	ADL51936.1	acylneuraminate cytidylyltransferase [Clostridium cellulovorans 743B]	Clostridium cellulovorans 743B	1
775	1.27	7	0.97	ADL54039.1	tRNA modification GTPase TrmE [Clostridium cellulovorans 743B]	Clostridium cellulovorans 743B	4
776	3.07	5.5	0.96	ADL53285.1	Na+/H+ antiporter NhaA [Clostridium cellulovorans 743B]	Clostridium cellulovorans 743B	4
777	2.06	1.4	0.91	ADL50396.1	UvrD/REP helicase [Clostridium cellulovorans 743B]	Clostridium cellulovorans 743B	2
778	1.29	14.9	0.9	ADL53417.1	preprotein translocase, SecE subunit [Clostridium cellulovorans 743B]	Clostridium cellulovorans 743B	2
781	1.14	7.9	0.85	ADL49831.1	formate/nitrite transporter [Clostridium cellulovorans 743B]	Clostridium cellulovorans 743B	1
782	1.33	5.5	0.83	ADL51318.1	ribosome biogenesis GTP-binding protein YsxC [Clostridium cellulovorans 743B]	Clostridium cellulovorans 743B	2
783	0.9	4.5	0.82	ADL51632.1	H+-ATPase subunit H [Clostridium cellulovorans 743B]	Clostridium cellulovorans 743B	1
784	0.88	1.6	0.82	ADL52575.1	PTS system, lactose/cellobiose family IIC subunit [Clostridium cellulovorans 743B]	Clostridium cellulovorans 743B	1
785	0.84	8.1	0.78	ADL51880.1	S-adenosylmethionine decarboxylase proenzyme [Clostridium cellulovorans 743B]	Clostridium cellulovorans 743B	1
786	0.86	5.4	0.73	ADL50537.1	protein of unknown function DUF955 [Clostridium cellulovorans 743B]	Clostridium cellulovorans 743B	1
787	0.82	4.1	0.73	ADL51504.1	alanine racemase domain protein [Clostridium cellulovorans 743B]	Clostridium cellulovorans 743B	1
788	0.78	9.1	0.73	ADL51577.1	protein of unknown function DUF1292 [Clostridium cellulovorans 743B]	Clostridium cellulovorans 743B	1
789	1.79	3	0.72	ADL51305.1	dihydroorotate dehydrogenase family protein [Clostridium cellulovorans 743B]	Clostridium cellulovorans 743B	1
790	0.81	2.8	0.72	ADL50413.1	D-isomer specific 2-hydroxyacid dehydrogenase NAD-binding [Clostridium cellulovorans 743B]	Clostridium cellulovorans 743B	1
791	0.81	3.7	0.71	ADL53298.1	hypothetical protein Clocel_3627 [Clostridium cellulovorans 743B]	Clostridium cellulovorans 743B	1
792	2.73	7.6	0.68	ADL49985.1	methyl-accepting chemotaxis sensory transducer [Clostridium cellulovorans 743B]	Clostridium cellulovorans 743B	3

## Sheet: CTRL
N	Total	% Cov (95)	Unused	Accession #	Name	Species	Peptides(95%)	Gene Ontology	Pathway	Interactions	Function
1	187.39	74.6	187.39	ADL51428.1	pyruvate ferredoxin/flavodoxin oxidoreductase [Clostridium cellulovorans 743B]	Clostridium cellulovorans 743B	284
2	135.38	85.6	135.58	ADL51555.1	formate acetyltransferase [Clostridium cellulovorans 743B]	Clostridium cellulovorans 743B	185
3	108	88.2	108.2	ADL52657.1	chaperonin GroEL [Clostridium cellulovorans 743B]	Clostridium cellulovorans 743B	316
4	95.26	80.5	95.42	ADL51169.1	chaperone protein DnaK [Clostridium cellulovorans 743B]	Clostridium cellulovorans 743B	169
5	87.58	77.7	87.62	ADL51111.1	extracellular solute-binding protein family 5 [Clostridium cellulovorans 743B]	Clostridium cellulovorans 743B	112
6	85.36	92.4	85.43	ADL52748.1	acetyl-CoA acetyltransferase [Clostridium cellulovorans 743B]	Clostridium cellulovorans 743B	302
7	82.82	65	82.87	ADL53406.1	translation elongation factor G [Clostridium cellulovorans 743B]	Clostridium cellulovorans 743B	121
8	81.77	81.9	81.95	ADL53419.1	translation elongation factor Tu [Clostridium cellulovorans 743B]	Clostridium cellulovorans 743B	228
9	78.54	44.6	78.58	ADL52520.1	cellulosome anchoring protein cohesin region [Clostridium cellulovorans 743B]	Clostridium cellulovorans 743B	51
10	76.86	96.7	76.78	ADL52096.1	flagellin domain protein [Clostridium cellulovorans 743B]	Clostridium cellulovorans 743B	402
11	70.2	90.7	71.06	ADL50490.1	glyceraldehyde-3-phosphate dehydrogenase, type I [Clostridium cellulovorans 743B]	Clostridium cellulovorans 743B	223
12	67.43	83.7	67.04	ADL52665.1	Electron transfer flavoprotein alpha/beta-subunit [Clostridium cellulovorans 743B]	Clostridium cellulovorans 743B	228
13	66.26	87.4	66.32	ADL50491.1	Phosphoglycerate kinase [Clostridium cellulovorans 743B]	Clostridium cellulovorans 743B	112
14	66.01	33.4	65.62	ADL53410.1	DNA-directed RNA polymerase, beta' subunit [Clostridium cellulovorans 743B]	Clostridium cellulovorans 743B	42
15	66.28	70	65.46	BAE92568.1	phosphoenolpyruvate-protein phosphotransferase [Clostridium cellulovorans 743B]	Clostridium cellulovorans 743B	73
16	63.45	55.4	63.38	ADL53539.1	glutamine synthetase catalytic region [Clostridium cellulovorans 743B]	Clostridium cellulovorans 743B	47
17	63.3	31.4	62.18	ADL53411.1	DNA-directed RNA polymerase, beta subunit [Clostridium cellulovorans 743B]	Clostridium cellulovorans 743B	35
18	62.03	76.9	61.48	ADL53472.1	PpiC-type peptidyl-prolyl cis-trans isomerase [Clostridium cellulovorans 743B]	Clostridium cellulovorans 743B	81
19	60.41	76.5	60.33	ADL51313.1	trigger factor [Clostridium cellulovorans 743B]	Clostridium cellulovorans 743B	80
20	59.85	45.3	59.85	ADL52517.1	glycoside hydrolase family 9 [Clostridium cellulovorans 743B]	Clostridium cellulovorans 743B	52
21	59.28	62.4	59	ADL51038.1	Glu/Leu/Phe/Val dehydrogenase [Clostridium cellulovorans 743B]	Clostridium cellulovorans 743B	57
22	55.37	24.2	56.37	ADL51357.1	phosphoribosylformylglycinamidine synthase [Clostridium cellulovorans 743B]	Clostridium cellulovorans 743B	30
23	55.71	85.2	55.71	ADL52667.1	acyl-CoA dehydrogenase domain-containing protein [Clostridium cellulovorans 743B]	Clostridium cellulovorans 743B	101
24	54.75	85.1	54.8	ADL51519.1	translation elongation factor Ts [Clostridium cellulovorans 743B]	Clostridium cellulovorans 743B	82
25	54.32	63.7	53.99	ADL52654.1	inosine-5'-monophosphate dehydrogenase [Clostridium cellulovorans 743B]	Clostridium cellulovorans 743B	48
26	53.13	54	53.1	ADL49827.1	extracellular solute-binding protein family 1 [Clostridium cellulovorans 743B]	Clostridium cellulovorans 743B	51
27	53.07	90.4	53.07	ADL52664.1	3-hydroxyacyl-CoA dehydrogenase NAD-binding [Clostridium cellulovorans 743B]	Clostridium cellulovorans 743B	156
28	52.14	68.5	52.02	ADL52866.1	Leucyl aminopeptidase [Clostridium cellulovorans 743B]	Clostridium cellulovorans 743B	36
29	52.03	62.3	51.54	ADL51863.1	phosphoglucomutase/phosphomannomutase alpha/beta/alpha domain I [Clostridium cellulovorans 743B]	Clostridium cellulovorans 743B	41
30	50.88	74.9	51.01	ADL53800.1	3-oxoacyl-(acyl-carrier-protein) synthase 2 [Clostridium cellulovorans 743B]	Clostridium cellulovorans 743B	47
31	49.95	80.6	49.92	ADL51772.1	phosphoserine aminotransferase [Clostridium cellulovorans 743B]	Clostridium cellulovorans 743B	58
32	50.09	87.6	49.82	ADL52666.1	Electron transfer flavoprotein alpha/beta-subunit [Clostridium cellulovorans 743B]	Clostridium cellulovorans 743B	152
33	49.62	74.9	49.58	ADL51761.1	D-isomer specific 2-hydroxyacid dehydrogenase NAD-binding [Clostridium cellulovorans 743B]	Clostridium cellulovorans 743B	96
34	49.82	68.8	49.38	ADL50482.1	basic membrane lipoprotein [Clostridium cellulovorans 743B]	Clostridium cellulovorans 743B	75
35	48.97	47	48.52	ADL53091.1	67 kDa myosin-cross-reactive antigen family protein [Clostridium cellulovorans 743B]	Clostridium cellulovorans 743B	28
36	47.95	63.3	47.87	ADL51928.1	hypothetical protein Clocel_2187 [Clostridium cellulovorans 743B]	Clostridium cellulovorans 743B	59
37	47.03	71.4	46.89	ADL53765.1	Extracellular ligand-binding receptor [Clostridium cellulovorans 743B]	Clostridium cellulovorans 743B	43
38	46.48	71.9	45.53	ADL52739.1	ATP synthase F1, beta subunit [Clostridium cellulovorans 743B]	Clostridium cellulovorans 743B	45
39	46.24	45.8	45.2	ADL51437.1	CheA signal transduction histidine kinase [Clostridium cellulovorans 743B]	Clostridium cellulovorans 743B	30
40	44.79	62.3	44.79	ADL51078.1	ketol-acid reductoisomerase [Clostridium cellulovorans 743B]	Clostridium cellulovorans 743B	31
41	44.61	83.6	44.52	ADL50326.1	fructose-1,6-bisphosphate aldolase, class II [Clostridium cellulovorans 743B]	Clostridium cellulovorans 743B	96
42	44.54	88	44.47	ADL51518.1	ribosomal protein S2 [Clostridium cellulovorans 743B]	Clostridium cellulovorans 743B	55
43	45.24	30.7	44.24	ADL53430.1	ATPase AAA-2 domain protein [Clostridium cellulovorans 743B]	Clostridium cellulovorans 743B	27
44	44.37	53.7	43.82	ADL51485.1	Inorganic diphosphatase [Clostridium cellulovorans 743B]	Clostridium cellulovorans 743B	30
45	43.46	76.7	43.65	ADL53375.1	ribosomal protein S4 [Clostridium cellulovorans 743B]	Clostridium cellulovorans 743B	56
46	43.66	57.1	43.57	ADL50905.1	phosphoenolpyruvate carboxylase [Clostridium cellulovorans 743B]	Clostridium cellulovorans 743B	27
47	43.81	73.1	43.3	ADL50449.1	methyl-accepting chemotaxis sensory transducer [Clostridium cellulovorans 743B]	Clostridium cellulovorans 743B	78
48	43.64	75.5	42.8	ADL53344.1	butyrate kinase [Clostridium cellulovorans 743B]	Clostridium cellulovorans 743B	57
49	42.88	69	42.7	ADL52568.1	threonine synthase [Clostridium cellulovorans 743B]	Clostridium cellulovorans 743B	37
50	42.76	66.1	42.49	ADL51075.1	3-isopropylmalate dehydrogenase [Clostridium cellulovorans 743B]	Clostridium cellulovorans 743B	36
51	45.15	43.5	42.45	ADL51339.1	hypothetical protein Clocel_1592 [Clostridium cellulovorans 743B]	Clostridium cellulovorans 743B	22
52	42.75	23.7	42.22	ADL51311.1	carbamoyl-phosphate synthase, large subunit [Clostridium cellulovorans 743B]	Clostridium cellulovorans 743B	26
53	43.16	56	42.17	ADL50493.1	phosphoglycerate mutase, 2,3-bisphosphoglycerate-independent [Clostridium cellulovorans 743B]	Clostridium cellulovorans 743B	38
54	41.96	80.1	41.82	ADL53345.1	phosphate butyryltransferase [Clostridium cellulovorans 743B]	Clostridium cellulovorans 743B	52
55	41.96	53	41.58	ADL52663.1	glutamate synthase (NADPH), homotetrameric [Clostridium cellulovorans 743B]	Clostridium cellulovorans 743B	31
56	41.68	92.2	41.56	ADL51929.1	hypothetical protein Clocel_2188 [Clostridium cellulovorans 743B]	Clostridium cellulovorans 743B	110
57	40.33	75.2	40.29	ADL53374.1	DNA-directed RNA polymerase, alpha subunit [Clostridium cellulovorans 743B]	Clostridium cellulovorans 743B	28
58	39.95	35.7	39.98	ADL52475.1	PTS system, glucose-specific IIBC subunit [Clostridium cellulovorans 743B]	Clostridium cellulovorans 743B	35
59	39.58	51.7	39.46	ADL51363.1	phosphoribosylaminoimidazolecarboxamide formyltransferase/IMP cyclohydrolase [Clostridium cellulovorans 743B]	Clostridium cellulovorans 743B	25
60	40.42	29.7	39.25	ADL52725.1	preprotein translocase, SecA subunit [Clostridium cellulovorans 743B]	Clostridium cellulovorans 743B	29
61	38.55	75.2	38.89	ADL51726.1	aspartate-semialdehyde dehydrogenase [Clostridium cellulovorans 743B]	Clostridium cellulovorans 743B	31
62	39.47	60.2	38.72	ADL51117.1	Glucose-6-phosphate isomerase [Clostridium cellulovorans 743B]	Clostridium cellulovorans 743B	44
63	38.37	74.2	37.96	ADL53403.1	50S ribosomal protein L3 [Clostridium cellulovorans 743B]	Clostridium cellulovorans 743B	31
64	37.95	84	37.82	ADL53412.1	ribosomal protein L7/L12 [Clostridium cellulovorans 743B]	Clostridium cellulovorans 743B	186
65	37.83	87.1	37.8	ADL50492.1	triosephosphate isomerase [Clostridium cellulovorans 743B]	Clostridium cellulovorans 743B	90
66	37.23	35.3	37.73	ADL53454.1	Formate--tetrahydrofolate ligase [Clostridium cellulovorans 743B]	Clostridium cellulovorans 743B	19
67	37.92	52.4	37.68	ADL50169.1	pyruvate kinase [Clostridium cellulovorans 743B]	Clostridium cellulovorans 743B	25
68	37.72	65.9	36.97	ADL53414.1	ribosomal protein L1 [Clostridium cellulovorans 743B]	Clostridium cellulovorans 743B	48
69	36.97	73.1	36.85	ADL53397.1	ribosomal protein S3 [Clostridium cellulovorans 743B]	Clostridium cellulovorans 743B	44
70	37.22	70.3	36.18	ADL53400.1	ribosomal protein L2 [Clostridium cellulovorans 743B]	Clostridium cellulovorans 743B	34
71	36.63	26.4	35.65	ADL51574.1	alanyl-tRNA synthetase [Clostridium cellulovorans 743B]	Clostridium cellulovorans 743B	22
72	35.69	67.1	35.19	ADL52182.1	Isocitrate dehydrogenase (NAD(+)) [Clostridium cellulovorans 743B]	Clostridium cellulovorans 743B	34
73	35.6	81.8	35.1	ADL49908.1	PpiC-type peptidyl-prolyl cis-trans isomerase [Clostridium cellulovorans 743B]	Clostridium cellulovorans 743B	54
74	35.04	57.9	35	ADL50314.1	methyl-accepting chemotaxis sensory transducer [Clostridium cellulovorans 743B]	Clostridium cellulovorans 743B	31
75	34.78	52.3	34.7	ADL52311.1	homoaconitate hydratase family protein [Clostridium cellulovorans 743B]	Clostridium cellulovorans 743B	20
76	34.93	58	34.62	ADL53487.1	iron-containing alcohol dehydrogenase [Clostridium cellulovorans 743B]	Clostridium cellulovorans 743B	36
77	34.41	68.3	34.2	ADL51442.1	CheC, inhibitor of MCP methylation / FliN fusion protein [Clostridium cellulovorans 743B]	Clostridium cellulovorans 743B	32
78	34.78	27.8	34.18	ADL51538.1	polyribonucleotide nucleotidyltransferase [Clostridium cellulovorans 743B]	Clostridium cellulovorans 743B	19
79	34.61	67.8	33.96	ADL53391.1	50S ribosomal protein L5 [Clostridium cellulovorans 743B]	Clostridium cellulovorans 743B	44
80	33.6	61.1	33.52	ADL51079.1	branched-chain amino acid aminotransferase [Clostridium cellulovorans 743B]	Clostridium cellulovorans 743B	26
81	33.76	61.9	33.43	ADL52465.1	cell shape determining protein, MreB/Mrl family [Clostridium cellulovorans 743B]	Clostridium cellulovorans 743B	18
82	33.47	31.3	32.76	ADL50285.1	Heat shock protein Hsp90-like [Clostridium cellulovorans 743B]	Clostridium cellulovorans 743B	21
83	32.7	72.4	32.59	ADL53801.1	3-oxoacyl-(acyl-carrier-protein) reductase [Clostridium cellulovorans 743B]	Clostridium cellulovorans 743B	29
84	32.57	70.3	32.47	ADL52390.1	pyridoxine biosynthesis protein [Clostridium cellulovorans 743B]	Clostridium cellulovorans 743B	29
85	33.43	42.3	32.23	ADL52682.1	dipeptidase [Clostridium cellulovorans 743B]	Clostridium cellulovorans 743B	19
86	32.38	39.6	32.21	ADL52741.1	ATP synthase F1, alpha subunit [Clostridium cellulovorans 743B]	Clostridium cellulovorans 743B	21
87	33.64	33.9	32.02	ADL51532.1	translation initiation factor IF-2 [Clostridium cellulovorans 743B]	Clostridium cellulovorans 743B	24
88	32.26	76	32.01	ADL51359.1	phosphoribosylaminoimidazole-succinocarboxamide synthase [Clostridium cellulovorans 743B]	Clostridium cellulovorans 743B	32
89	32.39	50	31.59	ADL52796.1	toxic anion resistance family protein [Clostridium cellulovorans 743B]	Clostridium cellulovorans 743B	21
90	33.2	45.8	31.49	ADL51830.1	protein of unknown function DUF711 [Clostridium cellulovorans 743B]	Clostridium cellulovorans 743B	26
91	31.83	64.2	31.36	ADL51142.1	basic membrane lipoprotein [Clostridium cellulovorans 743B]	Clostridium cellulovorans 743B	22
92	31.42	70.4	31.35	ADL52668.1	Enoyl-CoA hydratase/isomerase [Clostridium cellulovorans 743B]	Clostridium cellulovorans 743B	57
93	33.15	30	31.27	ADL51158.1	aconitate hydratase domain-containing protein [Clostridium cellulovorans 743B]	Clostridium cellulovorans 743B	19
94	31.4	43.3	31.27	ADL52833.1	uncharacterized conserved protein UCP033563 [Clostridium cellulovorans 743B]	Clostridium cellulovorans 743B	21
95	31.06	63.6	30.95	ADL51348.1	band 7 protein [Clostridium cellulovorans 743B]	Clostridium cellulovorans 743B	23
96	31.4	24.5	30.66	ADL51899.1	phenylalanyl-tRNA synthetase, beta subunit [Clostridium cellulovorans 743B]	Clostridium cellulovorans 743B	22
97	31.65	69.4	30.55	ADL53701.1	protein of unknown function DUF534 [Clostridium cellulovorans 743B]	Clostridium cellulovorans 743B	27
98	30.73	59.8	30.37	ADL52714.1	dTDP-glucose 4,6-dehydratase [Clostridium cellulovorans 743B]	Clostridium cellulovorans 743B	22
99	31.01	39.4	30.21	ADL51315.1	ATP-dependent Clp protease, ATP-binding subunit ClpX [Clostridium cellulovorans 743B]	Clostridium cellulovorans 743B	19
100	30.27	53.7	30.19	ADL52107.1	NAD-dependent epimerase/dehydratase [Clostridium cellulovorans 743B]	Clostridium cellulovorans 743B	19
101	30.98	33.5	29.84	ADL53450.1	lysyl-tRNA synthetase [Clostridium cellulovorans 743B]	Clostridium cellulovorans 743B	20
102	30.13	33.5	29.79	ADL53094.1	glutamyl-tRNA synthetase [Clostridium cellulovorans 743B]	Clostridium cellulovorans 743B	22
103	29.96	48.3	29.78	ADL51364.1	phosphoribosylamine/glycine ligase [Clostridium cellulovorans 743B]	Clostridium cellulovorans 743B	18
104	30.28	34.2	29.43	ADL51076.1	dihydroxy-acid dehydratase [Clostridium cellulovorans 743B]	Clostridium cellulovorans 743B	18
105	29.98	43	29.37	ADL51065.1	argininosuccinate synthase [Clostridium cellulovorans 743B]	Clostridium cellulovorans 743B	23
106	30.57	61.4	29.29	ADL50639.1	periplasmic binding protein [Clostridium cellulovorans 743B]	Clostridium cellulovorans 743B	23
107	29.4	34.5	29.21	ADL49804.1	seryl-tRNA synthetase [Clostridium cellulovorans 743B]	Clostridium cellulovorans 743B	17
108	30.86	33.5	29.07	ADL53455.1	ATP-dependent metalloprotease FtsH [Clostridium cellulovorans 743B]	Clostridium cellulovorans 743B	22
109	30.41	42.4	28.98	ADL51799.1	adenylosuccinate lyase [Clostridium cellulovorans 743B]	Clostridium cellulovorans 743B	24
110	29.34	33.3	28.89	ADL52653.1	GMP synthase, large subunit [Clostridium cellulovorans 743B]	Clostridium cellulovorans 743B	17
111	31.02	13.7	28.85	ADL52365.1	Glutamate synthase (ferredoxin) [Clostridium cellulovorans 743B]	Clostridium cellulovorans 743B	16
112	32.41	51.9	28.35	ADL53471.1	PpiC-type peptidyl-prolyl cis-trans isomerase [Clostridium cellulovorans 743B]	Clostridium cellulovorans 743B	39
113	29.05	61.1	28.3	BAD83589.1	catabolite control protein A [Clostridium cellulovorans 743B]	Clostridium cellulovorans 743B	19
114	28.74	28.8	28.19	ADL52772.1	CTP synthase [Clostridium cellulovorans 743B]	Clostridium cellulovorans 743B	15
115	28.95	50.1	28.13	ADL51211.1	RNA polymerase, sigma 70 subunit, RpoD subfamily [Clostridium cellulovorans 743B]	Clostridium cellulovorans 743B	20
116	27.93	27.5	27.57	ADL53759.1	hydrogenase, Fe-only [Clostridium cellulovorans 743B]	Clostridium cellulovorans 743B	16
117	27.68	68.7	27.53	ADL51521.1	ribosome recycling factor [Clostridium cellulovorans 743B]	Clostridium cellulovorans 743B	24
118	29.48	76.8	27.44	ADL53413.1	ribosomal protein L10 [Clostridium cellulovorans 743B]	Clostridium cellulovorans 743B	50
119	27.46	43.5	27.26	ADL51342.1	tRNA synthetase class II (D K and N) [Clostridium cellulovorans 743B]	Clostridium cellulovorans 743B	17
120	29.53	63.5	27.17	ADL51024.1	Transketolase central region [Clostridium cellulovorans 743B]	Clostridium cellulovorans 743B	22
121	27.46	53.7	27.06	ADL53803.1	enoyl-(acyl-carrier-protein) reductase II [Clostridium cellulovorans 743B]	Clostridium cellulovorans 743B	22
122	27.07	78.2	26.79	ADL53387.1	ribosomal protein L18 [Clostridium cellulovorans 743B]	Clostridium cellulovorans 743B	30
123	28.34	74.7	26.43	ADL52459.1	septum site-determining protein MinD [Clostridium cellulovorans 743B]	Clostridium cellulovorans 743B	16
124	26.65	32.5	26.27	ADL51410.1	flavodoxin/nitric oxide synthase [Clostridium cellulovorans 743B]	Clostridium cellulovorans 743B	18
125	26.38	50.7	26.16	ADL50117.1	phospho-2-dehydro-3-deoxyheptonate aldolase [Clostridium cellulovorans 743B]	Clostridium cellulovorans 743B	22
126	26.9	76.6	26.11	ADL52751.1	uracil phosphoribosyltransferase [Clostridium cellulovorans 743B]	Clostridium cellulovorans 743B	22
127	26.45	36	25.87	ADL54011.1	adenylosuccinate synthetase [Clostridium cellulovorans 743B]	Clostridium cellulovorans 743B	15
128	25.97	56.7	25.76	ADL51336.1	extracellular solute-binding protein family 3 [Clostridium cellulovorans 743B]	Clostridium cellulovorans 743B	18
129	26.33	40	25.72	ADL51549.1	Glycine hydroxymethyltransferase [Clostridium cellulovorans 743B]	Clostridium cellulovorans 743B	16
130	25.74	75.4	25.71	ADL53388.1	ribosomal protein L6 [Clostridium cellulovorans 743B]	Clostridium cellulovorans 743B	39
131	25.8	51.8	25.69	ADL53802.1	malonyl CoA-acyl carrier protein transacylase [Clostridium cellulovorans 743B]	Clostridium cellulovorans 743B	15
132	26.64	32.7	25.63	ADL50053.1	methionyl-tRNA synthetase [Clostridium cellulovorans 743B]	Clostridium cellulovorans 743B	16
133	25.7	42.5	25.3	ADL51110.1	oligopeptide/dipeptide ABC transporter, ATPase subunit [Clostridium cellulovorans 743B]	Clostridium cellulovorans 743B	14
134	25.25	34.3	25.03	ADL53448.1	glycyl-tRNA synthetase [Clostridium cellulovorans 743B]	Clostridium cellulovorans 743B	16
135	24.87	37.1	24.74	ADL52730.1	S-adenosylmethionine synthetase [Clostridium cellulovorans 743B]	Clostridium cellulovorans 743B	13
136	25.05	48.4	24.66	ADL51459.1	flagellar motor switch protein FliG [Clostridium cellulovorans 743B]	Clostridium cellulovorans 743B	16
137	25.22	81.8	24.65	ADL53389.1	ribosomal protein S8 [Clostridium cellulovorans 743B]	Clostridium cellulovorans 743B	40
138	24.6	43	24.5	ADL51636.1	acetate kinase [Clostridium cellulovorans 743B]	Clostridium cellulovorans 743B	16
139	24.66	66.1	24.46	ADL52310.1	aconitate hydratase domain-containing protein [Clostridium cellulovorans 743B]	Clostridium cellulovorans 743B	17
140	24.56	72.3	24.36	ADL53402.1	ribosomal protein L4/L1e [Clostridium cellulovorans 743B]	Clostridium cellulovorans 743B	43
141	24.36	62.4	24.19	ADL50327.1	carbonic anhydrase [Clostridium cellulovorans 743B]	Clostridium cellulovorans 743B	13
142	24.24	20.9	23.78	ADL50171.1	glycosyltransferase 36 [Clostridium cellulovorans 743B]	Clostridium cellulovorans 743B	12
143	24.13	10.2	23.7	ADL50054.1	hypothetical protein Clocel_0272 [Clostridium cellulovorans 743B]	Clostridium cellulovorans 743B	15
144	23.86	49.8	23.68	ADL51861.1	UTP-glucose-1-phosphate uridylyltransferase [Clostridium cellulovorans 743B]	Clostridium cellulovorans 743B	15
145	23.61	53.3	23.57	ADL51023.1	Transketolase domain-containing protein [Clostridium cellulovorans 743B]	Clostridium cellulovorans 743B	24
146	24.71	43.4	23.53	ADL51590.1	cell division protein FtsZ [Clostridium cellulovorans 743B]	Clostridium cellulovorans 743B	21
147	23.92	73	23.33	ADL53393.1	ribosomal protein L14 [Clostridium cellulovorans 743B]	Clostridium cellulovorans 743B	25
148	24.11	37.3	23.04	ADL52540.1	GTP cyclohydrolase II [Clostridium cellulovorans 743B]	Clostridium cellulovorans 743B	19
149	25.11	15.6	22.99	ADL53553.1	calcium-translocating P-type ATPase, PMCA-type [Clostridium cellulovorans 743B]	Clostridium cellulovorans 743B	15
150	23.86	49.4	22.84	ADL51529.1	NusA antitermination factor [Clostridium cellulovorans 743B]	Clostridium cellulovorans 743B	17
151	23.61	17.2	22.65	ADL51701.1	valyl-tRNA synthetase [Clostridium cellulovorans 743B]	Clostridium cellulovorans 743B	13
152	22.99	35.8	22.59	ADL52570.1	homoserine dehydrogenase [Clostridium cellulovorans 743B]	Clostridium cellulovorans 743B	15
153	22.98	45.8	22.5	ADL53808.1	2-nitropropane dioxygenase NPD [Clostridium cellulovorans 743B]	Clostridium cellulovorans 743B	14
154	22.6	54.1	22.41	ADL50159.1	Rubrerythrin [Clostridium cellulovorans 743B]	Clostridium cellulovorans 743B	32
155	24.51	27.3	22.37	ADL51628.1	DAK2 domain fusion protein YloV [Clostridium cellulovorans 743B]	Clostridium cellulovorans 743B	17
156	22.71	20.6	22.23	ADL52806.1	tRNA synthetase class II (D K and N) [Clostridium cellulovorans 743B]	Clostridium cellulovorans 743B	12
157	22.54	65.4	22.09	ADL51026.1	cell division ATP-binding protein FtsE [Clostridium cellulovorans 743B]	Clostridium cellulovorans 743B	14
158	22.09	57	22.08	ADL52569.1	homoserine kinase [Clostridium cellulovorans 743B]	Clostridium cellulovorans 743B	11
159	22.14	63	22.07	ADL53386.1	ribosomal protein S5 [Clostridium cellulovorans 743B]	Clostridium cellulovorans 743B	31
160	21.67	42.7	22.03	ADL51361.1	phosphoribosylformylglycinamidine cyclo-ligase [Clostridium cellulovorans 743B]	Clostridium cellulovorans 743B	16
161	22.36	61.1	21.94	ADL52633.1	Putitive phosphate transport regulator [Clostridium cellulovorans 743B]	Clostridium cellulovorans 743B	16
162	22.23	16.3	21.92	ADL49821.1	glycosyltransferase 36 [Clostridium cellulovorans 743B]	Clostridium cellulovorans 743B	12
163	22.01	39.2	21.85	ADL52393.1	3-dehydroquinate synthase [Clostridium cellulovorans 743B]	Clostridium cellulovorans 743B	10
164	21.89	50.5	21.75	ADL51314.1	ATP-dependent Clp protease, proteolytic subunit ClpP [Clostridium cellulovorans 743B]	Clostridium cellulovorans 743B	20
165	21.7	37.1	21.47	ADL51466.1	fagellar hook-basal body protein [Clostridium cellulovorans 743B]	Clostridium cellulovorans 743B	17
166	23.76	70.3	21.42	ADL53467.1	histone family protein DNA-binding protein [Clostridium cellulovorans 743B]	Clostridium cellulovorans 743B	41
167	22.78	77	21.06	ADL53373.1	ribosomal protein L17 [Clostridium cellulovorans 743B]	Clostridium cellulovorans 743B	36
168	21.03	65.3	20.95	ADL53382.1	adenylate kinase [Clostridium cellulovorans 743B]	Clostridium cellulovorans 743B	15
169	21.55	50.4	20.85	ADL51858.1	dTDP-4-dehydrorhamnose reductase [Clostridium cellulovorans 743B]	Clostridium cellulovorans 743B	11
170	20.95	67.5	20.8	ADL51507.1	DivIVA domain [Clostridium cellulovorans 743B]	Clostridium cellulovorans 743B	22
171	21	46.5	20.77	ADL53435.1	Rfamily protein [Clostridium cellulovorans 743B]	Clostridium cellulovorans 743B	21
172	20.9	46.7	20.72	ADL51635.1	phosphate acetyltransferase [Clostridium cellulovorans 743B]	Clostridium cellulovorans 743B	13
173	21.89	19.1	20.62	ADL52519.1	glycoside hydrolase family 48 [Clostridium cellulovorans 743B]	Clostridium cellulovorans 743B	17
174	20.51	27	20.37	ADL51818.1	protein-export membrane protein SecD [Clostridium cellulovorans 743B]	Clostridium cellulovorans 743B	13
175	20.27	30.5	20.21	ADL52437.1	aspartate kinase [Clostridium cellulovorans 743B]	Clostridium cellulovorans 743B	13
176	20.4	52	20.19	ADL50560.1	hypothetical protein Clocel_0790 [Clostridium cellulovorans 743B]	Clostridium cellulovorans 743B	11
177	20.13	60	20.1	ADL51665.1	translation elongation factor P [Clostridium cellulovorans 743B]	Clostridium cellulovorans 743B	29
178	20.02	60.2	20.01	ADL51902.1	tryptophan synthase, alpha subunit [Clostridium cellulovorans 743B]	Clostridium cellulovorans 743B	12
179	20.38	40.6	19.94	ADL53775.1	O-acetylhomoserine/O-acetylserine sulfhydrylase [Clostridium cellulovorans 743B]	Clostridium cellulovorans 743B	14
180	19.9	42.8	19.87	ADL53477.1	ribose-phosphate pyrophosphokinase [Clostridium cellulovorans 743B]	Clostridium cellulovorans 743B	15
181	19.75	75	19.63	ADL53407.1	ribosomal protein S7 [Clostridium cellulovorans 743B]	Clostridium cellulovorans 743B	50
182	19.74	72.6	19.53	ADL53384.1	ribosomal protein L15 [Clostridium cellulovorans 743B]	Clostridium cellulovorans 743B	56
183	19.58	67.4	19.43	ADL53368.1	ribosomal protein L13 [Clostridium cellulovorans 743B]	Clostridium cellulovorans 743B	16
184	19.31	58.9	19.24	ADL51168.1	GrpE protein [Clostridium cellulovorans 743B]	Clostridium cellulovorans 743B	15
185	20.22	26.9	19.2	ADL50172.1	fumarate hydratase, class II [Clostridium cellulovorans 743B]	Clostridium cellulovorans 743B	13
186	19.06	84.8	19.01	ADL53451.1	transcription elongation factor GreA [Clostridium cellulovorans 743B]	Clostridium cellulovorans 743B	15
187	19.04	68.3	18.97	ADL52456.1	beta-lactamase-inhibitor protein BLIP [Clostridium cellulovorans 743B]	Clostridium cellulovorans 743B	22
188	19.02	71.5	18.97	ADL51815.1	adenine phosphoribosyltransferase [Clostridium cellulovorans 743B]	Clostridium cellulovorans 743B	13
189	18.92	38.9	18.78	ADL51725.1	dihydrodipicolinate synthase [Clostridium cellulovorans 743B]	Clostridium cellulovorans 743B	16
190	18.78	51	18.68	ADL51724.1	dihydrodipicolinate reductase [Clostridium cellulovorans 743B]	Clostridium cellulovorans 743B	12
191	19.3	31	18.52	ADL52757.1	peptide chain release factor 1 [Clostridium cellulovorans 743B]	Clostridium cellulovorans 743B	9
192	18.97	30.7	18.49	ADL53590.1	histidinol dehydrogenase [Clostridium cellulovorans 743B]	Clostridium cellulovorans 743B	11
193	18.57	47.6	18.35	ADL51282.1	ribose-phosphate pyrophosphokinase [Clostridium cellulovorans 743B]	Clostridium cellulovorans 743B	16
194	19.32	53.1	18.27	ADL51632.1	H+-ATPase subunit H [Clostridium cellulovorans 743B]	Clostridium cellulovorans 743B	13
195	18.94	24.6	18.23	ADL53004.1	glutaminyl-tRNA synthetase [Clostridium cellulovorans 743B]	Clostridium cellulovorans 743B	16
196	18.25	85.8	18.22	ADL52441.1	endoribonuclease L-PSP [Clostridium cellulovorans 743B]	Clostridium cellulovorans 743B	26
197	19.67	12.7	18.09	ADL50129.1	isoleucyl-tRNA synthetase [Clostridium cellulovorans 743B]	Clostridium cellulovorans 743B	13
198	19.03	18.6	18.01	ADL51748.1	threonyl-tRNA synthetase [Clostridium cellulovorans 743B]	Clostridium cellulovorans 743B	12
199	18.08	50.4	18	ADL50761.1	SpoOM family protein [Clostridium cellulovorans 743B]	Clostridium cellulovorans 743B	10
200	18.11	45.9	17.91	ADL52431.1	pyrroline-5-carboxylate reductase [Clostridium cellulovorans 743B]	Clostridium cellulovorans 743B	11
201	17.95	85.3	17.88	ADL54024.1	ribosomal protein S6 [Clostridium cellulovorans 743B]	Clostridium cellulovorans 743B	32
202	21.45	18.6	17.72	ADL53568.1	Mannosyl-glycoprotein endo-beta-N-acetylglucosaminidase [Clostridium cellulovorans 743B]	Clostridium cellulovorans 743B	13
203	17.86	46	17.56	ADL52375.1	NLPA lipoprotein [Clostridium cellulovorans 743B]	Clostridium cellulovorans 743B	10
204	18.51	20.8	17.5	ADL50123.1	anaerobic ribonucleoside-triphosphate reductase [Clostridium cellulovorans 743B]	Clostridium cellulovorans 743B	9
205	18.89	53.3	17.38	ADL53139.1	ABC transporter related [Clostridium cellulovorans 743B]	Clostridium cellulovorans 743B	11
206	17.45	66	17.34	ADL53401.1	Ribosomal protein L25/L23 [Clostridium cellulovorans 743B]	Clostridium cellulovorans 743B	12
207	17.73	19	17.26	ADL53733.1	Peptidoglycan glycosyltransferase [Clostridium cellulovorans 743B]	Clostridium cellulovorans 743B	9
208	17.27	48.4	17.14	ADL51766.1	hypothetical protein Clocel_2023 [Clostridium cellulovorans 743B]	Clostridium cellulovorans 743B	15
209	18.01	27.8	17.06	ADL51054.1	phospho-2-dehydro-3-deoxyheptonate aldolase [Clostridium cellulovorans 743B]	Clostridium cellulovorans 743B	12
210	17.12	83	16.94	ADL53415.1	ribosomal protein L11 [Clostridium cellulovorans 743B]	Clostridium cellulovorans 743B	40
211	17.78	12.1	16.49	ADL49798.1	DNA gyrase, A subunit [Clostridium cellulovorans 743B]	Clostridium cellulovorans 743B	11
212	16.53	63.5	16.48	ADL53404.1	ribosomal protein S10 [Clostridium cellulovorans 743B]	Clostridium cellulovorans 743B	29
213	16.38	80	16.38	ADL53814.1	Rubrerythrin [Clostridium cellulovorans 743B]	Clostridium cellulovorans 743B	21
214	17.01	23.2	16.23	ADL51458.1	flagellar M-ring protein FliF [Clostridium cellulovorans 743B]	Clostridium cellulovorans 743B	11
215	16.52	36.3	16.21	ADL52106.1	DegT/DnrJ/EryC1/StrS aminotransferase [Clostridium cellulovorans 743B]	Clostridium cellulovorans 743B	12
216	16.29	27.1	16.19	ADL50361.1	xylose isomerase [Clostridium cellulovorans 743B]	Clostridium cellulovorans 743B	9
217	16.39	28.5	16.11	ADL51109.1	oligopeptide/dipeptide ABC transporter, ATPase subunit [Clostridium cellulovorans 743B]	Clostridium cellulovorans 743B	9
218	16.14	43.9	16	ADL53587.1	phosphoribosylformimino-5-aminoimidazole carboxamide ribotide isomerase [Clostridium cellulovorans 743B]	Clostridium cellulovorans 743B	9
219	16	62.6	16	ADL52539.1	6,7-dimethyl-8-ribityllumazine synthase [Clostridium cellulovorans 743B]	Clostridium cellulovorans 743B	10
220	16.32	19.3	15.92	ADL51404.1	H+transporting two-sector ATPase alpha/beta subunit central region [Clostridium cellulovorans 743B]	Clostridium cellulovorans 743B	11
221	16.12	26.4	15.84	ADL52183.1	homocitrate synthase [Clostridium cellulovorans 743B]	Clostridium cellulovorans 743B	14
222	17.31	13.9	15.79	ADL52862.1	Ig domain protein group 2 domain protein [Clostridium cellulovorans 743B]	Clostridium cellulovorans 743B	11
223	15.81	41.6	15.71	ADL53307.1	ABC transporter related [Clostridium cellulovorans 743B]	Clostridium cellulovorans 743B	8
224	15.76	84.9	15.69	ADL51801.1	Phosphotransferase system, phosphocarrier protein HPr [Clostridium cellulovorans 743B]	Clostridium cellulovorans 743B	23
225	15.7	69.6	15.64	ADL53479.1	SpoVG family protein [Clostridium cellulovorans 743B]	Clostridium cellulovorans 743B	21
226	16.14	27.7	15.6	ADL51900.1	phenylalanyl-tRNA synthetase, alpha subunit [Clostridium cellulovorans 743B]	Clostridium cellulovorans 743B	11
227	16.1	26.1	15.59	ADL53796.1	acetyl-CoA carboxylase, carboxyl transferase, beta subunit [Clostridium cellulovorans 743B]	Clostridium cellulovorans 743B	8
228	15.87	40	15.57	ADL52715.1	glucose-1-phosphate thymidylyltransferase [Clostridium cellulovorans 743B]	Clostridium cellulovorans 743B	14
229	15.74	54.3	15.55	ADL53798.1	beta-hydroxyacyl-(acyl-carrier-protein) dehydratase FabZ [Clostridium cellulovorans 743B]	Clostridium cellulovorans 743B	9
230	16.25	25.2	15.5	ADL51646.1	signal recognition particle protein [Clostridium cellulovorans 743B]	Clostridium cellulovorans 743B	11
231	15.64	19.7	15.39	ADL51445.1	flagellar hook-associated protein FlgK [Clostridium cellulovorans 743B]	Clostridium cellulovorans 743B	11
232	15.08	81.2	14.97	ADL52761.1	ribosomal protein L31 [Clostridium cellulovorans 743B]	Clostridium cellulovorans 743B	10
233	15.92	57.1	14.96	ADL51749.1	translation initiation factor IF-3 [Clostridium cellulovorans 743B]	Clostridium cellulovorans 743B	9
234	19.34	31.2	14.91	ADL51287.1	RNA binding S1 domain protein [Clostridium cellulovorans 743B]	Clostridium cellulovorans 743B	13
235	14.84	52.2	14.66	ADL51205.1	hypothetical protein Clocel_1452 [Clostridium cellulovorans 743B]	Clostridium cellulovorans 743B	12
236	14.7	15.2	14.51	ADL52595.1	glycoside hydrolase family 10 [Clostridium cellulovorans 743B]	Clostridium cellulovorans 743B	9
237	14.65	32.4	14.51	ADL49793.1	DNA polymerase III, beta subunit [Clostridium cellulovorans 743B]	Clostridium cellulovorans 743B	11
238	16.11	16.6	14.46	ADL53713.1	ABC transporter related [Clostridium cellulovorans 743B]	Clostridium cellulovorans 743B	10
239	14.61	23.1	14.39	ADL51066.1	argininosuccinate lyase [Clostridium cellulovorans 743B]	Clostridium cellulovorans 743B	11
240	14.4	74.1	14.3	ADL53376.1	30S ribosomal protein S11 [Clostridium cellulovorans 743B]	Clostridium cellulovorans 743B	13
241	14.29	36.2	14.22	ADL51305.1	dihydroorotate dehydrogenase family protein [Clostridium cellulovorans 743B]	Clostridium cellulovorans 743B	10
242	15.21	61.5	14.2	ADL53377.1	30S ribosomal protein S13 [Clostridium cellulovorans 743B]	Clostridium cellulovorans 743B	19
243	14.26	25.5	14.07	ADL51903.1	tryptophan synthase, beta subunit [Clostridium cellulovorans 743B]	Clostridium cellulovorans 743B	8
244	14.87	63	14.04	ADL51647.1	ribosomal protein S16 [Clostridium cellulovorans 743B]	Clostridium cellulovorans 743B	14
245	14.55	93.7	13.93	ADL49898.1	transcriptional regulator, AbrB family [Clostridium cellulovorans 743B]	Clostridium cellulovorans 743B	13
246	14.13	23.3	13.85	ADL51491.1	GTP-binding protein YchF [Clostridium cellulovorans 743B]	Clostridium cellulovorans 743B	8
247	14.06	81.1	13.85	ADL52658.1	Chaperonin Cpn10 [Clostridium cellulovorans 743B]	Clostridium cellulovorans 743B	9
248	16.45	16.4	13.79	ADL49797.1	DNA gyrase, B subunit [Clostridium cellulovorans 743B]	Clostridium cellulovorans 743B	9
249	13.8	56.3	13.75	ADL53815.1	desulfoferrodoxin [Clostridium cellulovorans 743B]	Clostridium cellulovorans 743B	11
250	13.86	45.8	13.61	ADL51470.1	flagellar basal body-associated protein FliL [Clostridium cellulovorans 743B]	Clostridium cellulovorans 743B	10
251	13.72	57	13.6	ADL53537.1	Peptidylprolyl isomerase [Clostridium cellulovorans 743B]	Clostridium cellulovorans 743B	15
252	13.81	64.7	13.56	ADL51439.1	response regulator receiver protein [Clostridium cellulovorans 743B]	Clostridium cellulovorans 743B	20
253	13.84	28.8	13.53	ADL50114.1	chorismate synthase [Clostridium cellulovorans 743B]	Clostridium cellulovorans 743B	11
254	13.67	18.4	13.32	ADL50400.1	Aldehyde Dehydrogenase [Clostridium cellulovorans 743B]	Clostridium cellulovorans 743B	8
255	13.44	19.8	13.28	ADL53525.1	ABC transporter related [Clostridium cellulovorans 743B]	Clostridium cellulovorans 743B	7
256	13.55	57.7	13.27	ADL54022.1	ribosomal protein S18 [Clostridium cellulovorans 743B]	Clostridium cellulovorans 743B	13
257	13.43	21.4	13.15	ADL53544.1	asparaginyl-tRNA synthetase [Clostridium cellulovorans 743B]	Clostridium cellulovorans 743B	9
258	14.08	46.9	13.11	ADL53367.1	ribosomal protein S9 [Clostridium cellulovorans 743B]	Clostridium cellulovorans 743B	13
259	13.89	60.7	13.1	ADL53541.1	protein of unknown function DUF520 [Clostridium cellulovorans 743B]	Clostridium cellulovorans 743B	12
260	13.67	17.9	13.08	ADL51735.1	dihydroxyacetone kinase, DhaK subunit [Clostridium cellulovorans 743B]	Clostridium cellulovorans 743B	9
261	13.68	24.2	13.03	ADL50173.1	malic protein NAD-binding [Clostridium cellulovorans 743B]	Clostridium cellulovorans 743B	13
262	13.05	35.5	12.99	ADL51446.1	flagellar hook-associated protein 3 [Clostridium cellulovorans 743B]	Clostridium cellulovorans 743B	10
263	13.14	25.9	12.88	ADL50113.1	chorismate mutase [Clostridium cellulovorans 743B]	Clostridium cellulovorans 743B	12
264	15.1	59.7	12.87	ADL51651.1	ribosomal protein L19 [Clostridium cellulovorans 743B]	Clostridium cellulovorans 743B	15
265	13.23	25.7	12.86	ADL51734.1	iron-containing alcohol dehydrogenase [Clostridium cellulovorans 743B]	Clostridium cellulovorans 743B	9
266	12.83	68.5	12.73	ADL53398.1	ribosomal protein L22 [Clostridium cellulovorans 743B]	Clostridium cellulovorans 743B	15
267	14.01	36.3	12.67	ADL50410.1	ABC transporter related [Clostridium cellulovorans 743B]	Clostridium cellulovorans 743B	7
268	13.07	9.3	12.62	ADL52975.1	leucyl-tRNA synthetase [Clostridium cellulovorans 743B]	Clostridium cellulovorans 743B	8
269	13.17	25.1	12.58	ADL51664.1	peptidase M24 [Clostridium cellulovorans 743B]	Clostridium cellulovorans 743B	8
270	12.55	28.5	12.52	ADL51114.1	P-loop ATPase [Clostridium cellulovorans 743B]	Clostridium cellulovorans 743B	6
271	12.56	57.5	12.44	ADL51528.1	protein of unknown function DUF150 [Clostridium cellulovorans 743B]	Clostridium cellulovorans 743B	7
272	12.72	20.1	12.43	ADL51692.1	aminotransferase class I and II [Clostridium cellulovorans 743B]	Clostridium cellulovorans 743B	7
273	13.2	37.2	12.34	ADL53090.1	hydrogenase accessory protein HypB [Clostridium cellulovorans 743B]	Clostridium cellulovorans 743B	9
274	12.38	33.8	12.32	ADL53852.1	NADPH-dependent FMN reductase [Clostridium cellulovorans 743B]	Clostridium cellulovorans 743B	7
275	12.27	29.9	12.2	ADL50656.1	methyl-accepting chemotaxis sensory transducer [Clostridium cellulovorans 743B]	Clostridium cellulovorans 743B	10
276	12.35	26	12.17	ADL53971.1	phosphopentomutase [Clostridium cellulovorans 743B]	Clostridium cellulovorans 743B	12
277	13.1	21.7	12.15	ADL51170.1	chaperone protein DnaJ [Clostridium cellulovorans 743B]	Clostridium cellulovorans 743B	8
278	12.15	74.8	12.14	ADL51675.1	protein of unknown function DUF322 [Clostridium cellulovorans 743B]	Clostridium cellulovorans 743B	14
279	12.22	23.1	12.06	ADL54032.1	parB-like partition protein [Clostridium cellulovorans 743B]	Clostridium cellulovorans 743B	7
280	12.55	31.1	12.02	ADL51805.1	recA protein [Clostridium cellulovorans 743B]	Clostridium cellulovorans 743B	8
281	12.03	87.5	12.02	ADL53352.1	thioredoxin [Clostridium cellulovorans 743B]	Clostridium cellulovorans 743B	9
282	11.89	55.1	11.85	ADL51451.1	flagellar protein FliS [Clostridium cellulovorans 743B]	Clostridium cellulovorans 743B	8
283	12.32	17.2	11.84	ADL53969.1	gamma-glutamyl phosphate reductase [Clostridium cellulovorans 743B]	Clostridium cellulovorans 743B	8
284	12.03	21.7	11.79	ADL50441.1	tyrosyl-tRNA synthetase [Clostridium cellulovorans 743B]	Clostridium cellulovorans 743B	8
285	11.89	78.5	11.72	ADL50785.1	cold-shock DNA-binding domain protein [Clostridium cellulovorans 743B]	Clostridium cellulovorans 743B	12
286	12.2	43.9	11.7	ADL54023.1	single-strand binding protein [Clostridium cellulovorans 743B]	Clostridium cellulovorans 743B	6
287	11.82	28.7	11.69	ADL52189.1	cysteine synthase [Clostridium cellulovorans 743B]	Clostridium cellulovorans 743B	8
288	12.12	49.5	11.66	ADL49947.1	hypothetical protein Clocel_0159 [Clostridium cellulovorans 743B]	Clostridium cellulovorans 743B	10
289	11.68	50	11.64	ADL52447.1	ribosomal protein L27 [Clostridium cellulovorans 743B]	Clostridium cellulovorans 743B	17
290	12.61	25	11.57	ADL53710.1	acetylornithine and succinylornithine aminotransferase [Clostridium cellulovorans 743B]	Clostridium cellulovorans 743B	8
291	11.98	18.5	11.43	ADL51405.1	H+transporting two-sector ATPase alpha/beta subunit central region [Clostridium cellulovorans 743B]	Clostridium cellulovorans 743B	6
292	11.51	36.8	11.41	ADL54035.1	methyltransferase GidB [Clostridium cellulovorans 743B]	Clostridium cellulovorans 743B	8
293	13.09	46.9	11.38	ADL52669.1	CoA-binding domain protein [Clostridium cellulovorans 743B]	Clostridium cellulovorans 743B	7
294	12.19	10.4	11.36	ADL52363.1	cell wall hydrolase/autolysin [Clostridium cellulovorans 743B]	Clostridium cellulovorans 743B	10
295	11.46	27.9	11.32	ADL50121.1	degV family protein [Clostridium cellulovorans 743B]	Clostridium cellulovorans 743B	7
296	12.32	12.6	11.29	ADL51317.1	ATP-dependent protease La [Clostridium cellulovorans 743B]	Clostridium cellulovorans 743B	7
297	11.62	20.2	11.27	ADL51793.1	hypothetical protein Clocel_2050 [Clostridium cellulovorans 743B]	Clostridium cellulovorans 743B	7
298	11.35	26.5	11.22	ADL53586.1	imidazoleglycerol phosphate synthase, cyclase subunit [Clostridium cellulovorans 743B]	Clostridium cellulovorans 743B	6
299	11.33	58.4	11.21	ADL51560.1	transcription elongation factor GreA [Clostridium cellulovorans 743B]	Clostridium cellulovorans 743B	7
300	12.28	16.7	11.12	ADL51580.1	GTP-binding protein TypA [Clostridium cellulovorans 743B]	Clostridium cellulovorans 743B	10
301	11.57	42.4	11.05	ADL51751.1	ribosomal protein L20 [Clostridium cellulovorans 743B]	Clostridium cellulovorans 743B	8
302	11.12	22.9	10.98	ADL49863.1	transcriptional regulator, DeoR family [Clostridium cellulovorans 743B]	Clostridium cellulovorans 743B	7
303	11.51	12.2	10.96	ADL53424.1	prolyl-tRNA synthetase [Clostridium cellulovorans 743B]	Clostridium cellulovorans 743B	7
304	11.33	66.2	10.91	ADL51440.1	CheW protein [Clostridium cellulovorans 743B]	Clostridium cellulovorans 743B	8
305	11.13	16.2	10.86	ADL53858.1	iron-containing alcohol dehydrogenase [Clostridium cellulovorans 743B]	Clostridium cellulovorans 743B	6
306	10.93	28.7	10.83	ADL53727.1	ABC transporter related [Clostridium cellulovorans 743B]	Clostridium cellulovorans 743B	7
307	11.05	25.7	10.75	ADL52316.1	N-acetyl-gamma-glutamyl-phosphate reductase [Clostridium cellulovorans 743B]	Clostridium cellulovorans 743B	6
308	10.83	86.8	10.72	ADL52580.1	cold-shock DNA-binding domain protein [Clostridium cellulovorans 743B]	Clostridium cellulovorans 743B	12
309	10.7	20.5	10.6	ADL53482.1	aminotransferase class I and II [Clostridium cellulovorans 743B]	Clostridium cellulovorans 743B	5
310	10.88	26.5	10.54	ADL51570.1	cysteine desulfurase NifS [Clostridium cellulovorans 743B]	Clostridium cellulovorans 743B	9
311	10.65	14.4	10.44	ADL51864.1	Orn/Lys/Arg decarboxylase major region [Clostridium cellulovorans 743B]	Clostridium cellulovorans 743B	7
312	10.93	72.9	10.41	ADL53395.1	ribosomal protein L29 [Clostridium cellulovorans 743B]	Clostridium cellulovorans 743B	19
313	10.49	64.2	10.39	ADL52996.1	COMC family protein [Clostridium cellulovorans 743B]	Clostridium cellulovorans 743B	8
314	10.37	28.5	10.31	ADL53795.1	acetyl-CoA carboxylase, carboxyl transferase, alpha subunit [Clostridium cellulovorans 743B]	Clostridium cellulovorans 743B	9
315	10.52	17.3	10.24	ADL53383.1	preprotein translocase, SecY subunit [Clostridium cellulovorans 743B]	Clostridium cellulovorans 743B	6
316	11.49	33.3	10.17	ADL51556.1	pyruvate formate-lyase activating enzyme [Clostridium cellulovorans 743B]	Clostridium cellulovorans 743B	7
317	10.3	14.6	10.14	ADL51774.1	RNA modification enzyme, MiaB family [Clostridium cellulovorans 743B]	Clostridium cellulovorans 743B	7
318	10.18	68.4	10.14	ADL51872.1	flavodoxin [Clostridium cellulovorans 743B]	Clostridium cellulovorans 743B	9
319	10.5	18.4	10.13	ADL50406.1	diaminopimelate decarboxylase [Clostridium cellulovorans 743B]	Clostridium cellulovorans 743B	9
320	10.36	36.5	10.11	ADL51358.1	phosphoribosylaminoimidazole carboxylase, catalytic subunit [Clostridium cellulovorans 743B]	Clostridium cellulovorans 743B	8
321	10.66	22.7	10.05	ADL51802.1	aminotransferase class I and II [Clostridium cellulovorans 743B]	Clostridium cellulovorans 743B	6
322	10.04	43.9	10	ADL50197.1	putative GAF sensor protein [Clostridium cellulovorans 743B]	Clostridium cellulovorans 743B	6
323	10.03	35.6	10	ADL51722.1	2,3,4,5-tetrahydropyridine-2,6-dicarboxylate N-acetyltransferase [Clostridium cellulovorans 743B]	Clostridium cellulovorans 743B	6
324	11.38	20.1	9.96	ADL49867.1	chorismate synthase [Clostridium cellulovorans 743B]	Clostridium cellulovorans 743B	7
325	10.44	23.6	9.91	ADL52837.1	ornithine cyclodeaminase/mu-crystallin [Clostridium cellulovorans 743B]	Clostridium cellulovorans 743B	8
326	10.13	16.4	9.9	ADL51760.1	uncharacterized conserved protein UCP033563 [Clostridium cellulovorans 743B]	Clostridium cellulovorans 743B	6
327	10.06	39.6	9.88	ADL51306.1	orotate phosphoribosyltransferase [Clostridium cellulovorans 743B]	Clostridium cellulovorans 743B	8
328	9.96	31.7	9.87	ADL53991.1	SEC-C motif domain protein [Clostridium cellulovorans 743B]	Clostridium cellulovorans 743B	7
329	9.9	18	9.81	ADL53708.1	arginine biosynthesis bifunctional protein ArgJ [Clostridium cellulovorans 743B]	Clostridium cellulovorans 743B	6
330	9.81	22.9	9.72	ADL51817.1	protein-export membrane protein SecF [Clostridium cellulovorans 743B]	Clostridium cellulovorans 743B	6
331	10.72	19.5	9.68	ADL51810.1	histidyl-tRNA synthetase [Clostridium cellulovorans 743B]	Clostridium cellulovorans 743B	7
332	9.75	32.8	9.64	ADL51687.1	sporulation transcriptional activator Spo0A [Clostridium cellulovorans 743B]	Clostridium cellulovorans 743B	11
333	9.77	47.8	9.58	ADL51737.1	hypothetical protein Clocel_1993 [Clostridium cellulovorans 743B]	Clostridium cellulovorans 743B	5
334	10.36	32.1	9.56	ADL53972.1	uridine phosphorylase [Clostridium cellulovorans 743B]	Clostridium cellulovorans 743B	6
335	9.74	22.6	9.55	ADL50522.1	hypothetical protein Clocel_0752 [Clostridium cellulovorans 743B]	Clostridium cellulovorans 743B	7
336	9.83	24.4	9.5	ADL49905.1	Domain of unknown function DUF1836 [Clostridium cellulovorans 743B]	Clostridium cellulovorans 743B	5
337	10.02	15.3	9.47	ADL53522.1	ABC transporter related [Clostridium cellulovorans 743B]	Clostridium cellulovorans 743B	8
338	9.54	61	9.45	ADL53392.1	ribosomal protein L24 [Clostridium cellulovorans 743B]	Clostridium cellulovorans 743B	12
339	12.85	12.4	9.4	ADL52604.1	ATP-dependent chaperone ClpB [Clostridium cellulovorans 743B]	Clostridium cellulovorans 743B	8
340	9.57	38.9	9.4	ADL53408.1	ribosomal protein S12 [Clostridium cellulovorans 743B]	Clostridium cellulovorans 743B	9
341	9.66	55.9	9.3	ADL53385.1	ribosomal protein L30 [Clostridium cellulovorans 743B]	Clostridium cellulovorans 743B	6
342	9.59	12.6	9.29	ADL52763.1	transcription termination factor Rho [Clostridium cellulovorans 743B]	Clostridium cellulovorans 743B	6
343	9.45	82.6	9.2	ADL51803.1	Stage V sporulation protein S [Clostridium cellulovorans 743B]	Clostridium cellulovorans 743B	6
344	9.85	50	9.1	ADL51140.1	hypothetical protein Clocel_1387 [Clostridium cellulovorans 743B]	Clostridium cellulovorans 743B	8
345	9.55	19.5	9.1	ADL51402.1	H+transporting two-sector ATPase C (AC39) subunit [Clostridium cellulovorans 743B]	Clostridium cellulovorans 743B	6
346	9.45	32	9.06	ADL50435.1	Cof-like hydrolase [Clostridium cellulovorans 743B]	Clostridium cellulovorans 743B	8
347	9.92	30	9.03	ADL51073.1	acetolactate synthase, small subunit [Clostridium cellulovorans 743B]	Clostridium cellulovorans 743B	6
348	9.16	28	9	ADL51489.1	deoxyribose-phosphate aldolase [Clostridium cellulovorans 743B]	Clostridium cellulovorans 743B	6
349	10.01	10.4	8.97	ADL52722.1	Tex-like protein-like [Clostridium cellulovorans 743B]	Clostridium cellulovorans 743B	7
350	9.25	27.8	8.95	ADL54041.1	single-stranded nucleic acid binding R3H domain-containing protein [Clostridium cellulovorans 743B]	Clostridium cellulovorans 743B	5
351	9.12	15.4	8.94	ADL52509.1	thiamine biosynthesis protein ThiC [Clostridium cellulovorans 743B]	Clostridium cellulovorans 743B	6
352	9.61	48.2	8.92	ADL51444.1	FlgN family protein [Clostridium cellulovorans 743B]	Clostridium cellulovorans 743B	7
353	9.65	17.9	8.9	ADL52749.1	UDP-N-acetylglucosamine 2-epimerase [Clostridium cellulovorans 743B]	Clostridium cellulovorans 743B	7
354	10.67	17	8.86	ADL51104.1	DEAD/DEAH box helicase domain protein [Clostridium cellulovorans 743B]	Clostridium cellulovorans 743B	8
355	8.92	43.4	8.85	ADL51571.1	FeS cluster assembly scaffold protein NifU [Clostridium cellulovorans 743B]	Clostridium cellulovorans 743B	6
356	9.4	16.8	8.82	ADL51077.1	acetolactate synthase, large subunit, biosynthetic type [Clostridium cellulovorans 743B]	Clostridium cellulovorans 743B	7
357	10.09	10.4	8.73	ADL53481.1	UDP-N-acetylmuramate/alanine ligase [Clostridium cellulovorans 743B]	Clostridium cellulovorans 743B	7
358	10.01	56.2	8.65	ADL51831.1	ACT domain-containing protein [Clostridium cellulovorans 743B]	Clostridium cellulovorans 743B	6
359	8.82	15.5	8.55	ADL53892.1	carbon-monoxide dehydrogenase, catalytic subunit [Clostridium cellulovorans 743B]	Clostridium cellulovorans 743B	6
360	8.79	10.4	8.54	ADL52606.1	helix-turn-helix domain protein [Clostridium cellulovorans 743B]	Clostridium cellulovorans 743B	4
361	9.36	13.4	8.5	ADL52384.1	ferrous iron transport protein B [Clostridium cellulovorans 743B]	Clostridium cellulovorans 743B	6
362	9.86	17.5	8.48	ADL53431.1	ATP:guanido phosphotransferase [Clostridium cellulovorans 743B]	Clostridium cellulovorans 743B	8
363	8.77	38.4	8.41	ADL51401.1	H+transporting two-sector ATPase E subunit [Clostridium cellulovorans 743B]	Clostridium cellulovorans 743B	9
364	8.48	54.6	8.38	ADL50844.1	Dinitrogenase iron-molybdenum cofactor biosynthesis protein [Clostridium cellulovorans 743B]	Clostridium cellulovorans 743B	8
365	8.59	27.7	8.36	ADL51729.1	Hsp33 protein [Clostridium cellulovorans 743B]	Clostridium cellulovorans 743B	7
366	8.49	29.9	8.33	ADL53427.1	hypothetical protein Clocel_3757 [Clostridium cellulovorans 743B]	Clostridium cellulovorans 743B	6
367	8.39	26.6	8.29	ADL51454.1	flagellin domain protein [Clostridium cellulovorans 743B]	Clostridium cellulovorans 743B	6
368	8.31	37.9	8.29	ADL51196.1	ribosomal protein S21 [Clostridium cellulovorans 743B]	Clostridium cellulovorans 743B	7
369	8.33	15.5	8.28	ADL49864.1	1-phosphofructokinase [Clostridium cellulovorans 743B]	Clostridium cellulovorans 743B	4
370	8.3	23.4	8.26	ADL51843.1	hypoxanthine phosphoribosyltransferase [Clostridium cellulovorans 743B]	Clostridium cellulovorans 743B	4
371	8.29	15	8.2	ADL50115.1	3-phosphoshikimate 1-carboxyvinyltransferase [Clostridium cellulovorans 743B]	Clostridium cellulovorans 743B	4
372	12.85	23.8	8.13	ADL52732.1	cell shape determining protein, MreB/Mrl family [Clostridium cellulovorans 743B]	Clostridium cellulovorans 743B	8
373	8.19	15.8	8.09	ADL51611.1	YicC-like domain-containing protein [Clostridium cellulovorans 743B]	Clostridium cellulovorans 743B	5
374	8.91	14.8	8.06	ADL50158.1	transcriptional regulator, LacI family [Clostridium cellulovorans 743B]	Clostridium cellulovorans 743B	5
375	8.32	5.9	8.06	ADL52591.1	methionine synthase [Clostridium cellulovorans 743B]	Clostridium cellulovorans 743B	6
376	8.13	14.1	8.04	ADL53813.1	putative sulfonate/nitrate transport system substrate-binding protein [Clostridium cellulovorans 743B]	Clostridium cellulovorans 743B	5
377	8.36	19.7	8.03	ADL53083.1	protein of unknown function UPF0027 [Clostridium cellulovorans 743B]	Clostridium cellulovorans 743B	7
378	8.12	42	8.03	ADL52432.1	nitrogen regulatory protein P-II [Clostridium cellulovorans 743B]	Clostridium cellulovorans 743B	7
379	9.19	33.3	8.01	ADL54018.1	ribosomal protein L9 [Clostridium cellulovorans 743B]	Clostridium cellulovorans 743B	7
380	8.04	30.3	8	ADL52369.1	HAD-superfamily hydrolase, subfamily IA, variant 3 [Clostridium cellulovorans 743B]	Clostridium cellulovorans 743B	5
381	8	35.4	8	ADL51750.1	ribosomal protein L35 [Clostridium cellulovorans 743B]	Clostridium cellulovorans 743B	5
382	8.34	26.8	7.98	ADL53761.1	ABC transporter related [Clostridium cellulovorans 743B]	Clostridium cellulovorans 743B	6
383	8.32	14.8	7.97	ADL51108.1	binding-protein-dependent transport systems inner membrane component [Clostridium cellulovorans 743B]	Clostridium cellulovorans 743B	5
384	9.85	19.7	7.95	ADL52538.1	peptidase M42 family protein [Clostridium cellulovorans 743B]	Clostridium cellulovorans 743B	6
385	8.23	44	7.93	ADL50364.1	peptide methionine sulfoxide reductase [Clostridium cellulovorans 743B]	Clostridium cellulovorans 743B	7
386	8.41	10.6	7.91	ADL53138.1	Na+ ABC transporter, NatB [Clostridium cellulovorans 743B]	Clostridium cellulovorans 743B	4
387	8.02	37	7.86	ADL51341.1	transcriptional regulator, AsnC family [Clostridium cellulovorans 743B]	Clostridium cellulovorans 743B	9
388	7.93	34.8	7.85	ADL50438.1	CBS domain containing protein [Clostridium cellulovorans 743B]	Clostridium cellulovorans 743B	6
389	8	17.4	7.84	ADL51525.1	membrane-associated zinc metalloprotease [Clostridium cellulovorans 743B]	Clostridium cellulovorans 743B	6
390	7.91	21.7	7.8	ADL53821.1	protein of unknown function DUF1696 [Clostridium cellulovorans 743B]	Clostridium cellulovorans 743B	5
391	8.18	18.5	7.76	ADL52105.1	Nucleotidyl transferase [Clostridium cellulovorans 743B]	Clostridium cellulovorans 743B	6
392	7.9	19.6	7.74	ADL51508.1	MTA/SAH nucleosidase [Clostridium cellulovorans 743B]	Clostridium cellulovorans 743B	6
393	10.1	71.3	7.73	ADL51537.1	ribosomal protein S15 [Clostridium cellulovorans 743B]	Clostridium cellulovorans 743B	26
394	7.77	38.3	7.72	ADL51627.1	protein of unknown function DUF322 [Clostridium cellulovorans 743B]	Clostridium cellulovorans 743B	4
395	8.66	55.9	7.68	ADL53399.1	ribosomal protein S19 [Clostridium cellulovorans 743B]	Clostridium cellulovorans 743B	11
396	7.78	22.8	7.6	ADL51520.1	uridylate kinase [Clostridium cellulovorans 743B]	Clostridium cellulovorans 743B	4
397	7.69	46.4	7.6	ADL53394.1	30S ribosomal protein S17 [Clostridium cellulovorans 743B]	Clostridium cellulovorans 743B	6
398	8.89	19.6	7.55	ADL51303.1	orotidine 5'-phosphate decarboxylase [Clostridium cellulovorans 743B]	Clostridium cellulovorans 743B	6
399	8.04	17.4	7.55	ADL53879.1	putative transcriptional regulator, GntR family [Clostridium cellulovorans 743B]	Clostridium cellulovorans 743B	6
400	7.75	16.7	7.54	ADL50501.1	enolase [Clostridium cellulovorans 743B]	Clostridium cellulovorans 743B	5
401	8.4	47.2	7.43	ADL51398.1	V-type sodium ATP synthase subunit G [Clostridium cellulovorans 743B]	Clostridium cellulovorans 743B	7
402	7.53	17.4	7.42	ADL53823.1	Beta-ketoacyl-acyl-carrier-protein synthase III [Clostridium cellulovorans 743B]	Clostridium cellulovorans 743B	4
403	9.24	33.8	7.35	ADL52743.1	ATP synthase F0, B subunit [Clostridium cellulovorans 743B]	Clostridium cellulovorans 743B	6
404	7.45	38.5	7.35	ADL50207.1	hypothetical protein Clocel_0430 [Clostridium cellulovorans 743B]	Clostridium cellulovorans 743B	5
405	7.41	20	7.29	ADL50962.1	7-cyano-7-deazaguanine reductase [Clostridium cellulovorans 743B]	Clostridium cellulovorans 743B	4
406	8.22	17.3	7.23	ADL52364.1	glutamate synthase, NADH/NADPH, small subunit [Clostridium cellulovorans 743B]	Clostridium cellulovorans 743B	7
407	7.43	50	7.21	ADL52383.1	FeoA family protein [Clostridium cellulovorans 743B]	Clostridium cellulovorans 743B	7
408	7.36	24.4	7.11	ADL51905.1	Indole-3-glycerol-phosphate synthase [Clostridium cellulovorans 743B]	Clostridium cellulovorans 743B	6
409	7.24	49.7	7.1	ADL52190.1	transcriptional regulator, BadM/Rrf2 family [Clostridium cellulovorans 743B]	Clostridium cellulovorans 743B	7
410	9.71	14.4	7.09	ADL53133.1	methyl-accepting chemotaxis sensory transducer with Cache sensor [Clostridium cellulovorans 743B]	Clostridium cellulovorans 743B	15
411	7.49	7.1	7.06	ADL50460.1	putative threonyl-tRNA synthetase/uridine kinase [Clostridium cellulovorans 743B]	Clostridium cellulovorans 743B	5
412	7.2	24	7.06	ADL51624.1	ribulose-phosphate 3-epimerase [Clostridium cellulovorans 743B]	Clostridium cellulovorans 743B	4
413	7.46	13.1	7.02	ADL52626.1	methyl-accepting chemotaxis sensory transducer [Clostridium cellulovorans 743B]	Clostridium cellulovorans 743B	8
414	7.77	13.5	7.01	ADL50409.1	protein of unknown function DUF214 [Clostridium cellulovorans 743B]	Clostridium cellulovorans 743B	6
415	7.53	10.3	7.01	ADL54017.1	Sigma 54 interacting domain protein [Clostridium cellulovorans 743B]	Clostridium cellulovorans 743B	6
416	7.19	11.4	7.01	ADL52480.1	arginyl-tRNA synthetase [Clostridium cellulovorans 743B]	Clostridium cellulovorans 743B	5
417	7.02	45.6	6.95	ADL52573.1	phosphotransferase system PTS lactose/cellobiose-specific IIA subunit [Clostridium cellulovorans 743B]	Clostridium cellulovorans 743B	9
418	7.19	11.2	6.9	ADL50390.1	glycoside hydrolase family 5 [Clostridium cellulovorans 743B]	Clostridium cellulovorans 743B	7
419	8.74	11.5	6.78	ADL51745.1	hypothetical protein Clocel_2002 [Clostridium cellulovorans 743B]	Clostridium cellulovorans 743B	5
420	6.96	58.1	6.78	ADL51575.1	protein of unknown function DUF965 [Clostridium cellulovorans 743B]	Clostridium cellulovorans 743B	10
421	7.02	13.4	6.75	ADL51897.1	2-isopropylmalate synthase [Clostridium cellulovorans 743B]	Clostridium cellulovorans 743B	6
422	6.97	18.1	6.74	ADL51882.1	cytidylate kinase [Clostridium cellulovorans 743B]	Clostridium cellulovorans 743B	5
423	7.41	28.7	6.72	ADL51441.1	flagellar motor switch protein FliM [Clostridium cellulovorans 743B]	Clostridium cellulovorans 743B	6
424	6.79	11.5	6.69	ADL52896.1	diguanylate phosphodiesterase [Clostridium cellulovorans 743B]	Clostridium cellulovorans 743B	4
425	6.83	8	6.67	ADL52119.1	glucosamine/fructose-6-phosphate aminotransferase, isomerizing [Clostridium cellulovorans 743B]	Clostridium cellulovorans 743B	4
426	7.58	7.2	6.62	ADL51804.1	metal dependent phosphohydrolase [Clostridium cellulovorans 743B]	Clostridium cellulovorans 743B	4
427	6.84	16.5	6.62	ADL51107.1	binding-protein-dependent transport systems inner membrane component [Clostridium cellulovorans 743B]	Clostridium cellulovorans 743B	6
428	6.71	20.3	6.62	ADL51511.1	Uracil phosphoribosyltransferase [Clostridium cellulovorans 743B]	Clostridium cellulovorans 743B	4
429	6.83	10.1	6.58	ADL49865.1	PTS system, fructose subfamily, IIC subunit [Clostridium cellulovorans 743B]	Clostridium cellulovorans 743B	5
430	6.77	13.7	6.5	ADL50420.1	tryptophanyl-tRNA synthetase [Clostridium cellulovorans 743B]	Clostridium cellulovorans 743B	3
431	6.8	23.1	6.41	ADL52360.1	RDD domain containing protein [Clostridium cellulovorans 743B]	Clostridium cellulovorans 743B	6
432	7.75	12.9	6.39	ADL51027.1	protein of unknown function DUF214 [Clostridium cellulovorans 743B]	Clostridium cellulovorans 743B	4
433	7.61	13.4	6.37	ADL51360.1	amidophosphoribosyltransferase [Clostridium cellulovorans 743B]	Clostridium cellulovorans 743B	6
434	7.47	58.3	6.37	ADL52449.1	ribosomal protein L21 [Clostridium cellulovorans 743B]	Clostridium cellulovorans 743B	10
435	6.58	8.6	6.31	ADL53038.1	Cellulase [Clostridium cellulovorans 743B]	Clostridium cellulovorans 743B	6
436	6.4	12.7	6.27	ADL52103.1	N-acetylneuraminate synthase [Clostridium cellulovorans 743B]	Clostridium cellulovorans 743B	4
437	6.6	14.1	6.26	ADL50087.1	Aldose 1-epimerase [Clostridium cellulovorans 743B]	Clostridium cellulovorans 743B	3
438	7.19	17.8	6.25	ADL53478.1	UDP-N-acetylglucosamine pyrophosphorylase [Clostridium cellulovorans 743B]	Clostridium cellulovorans 743B	9
439	6.44	15.2	6.25	ADL53762.1	ABC transporter related [Clostridium cellulovorans 743B]	Clostridium cellulovorans 743B	3
440	6.29	36.1	6.24	ADL51965.1	cobalamin (vitamin B12) biosynthesis CbiX protein [Clostridium cellulovorans 743B]	Clostridium cellulovorans 743B	4
441	6.35	18.3	6.22	ADL52740.1	ATP synthase F1, gamma subunit [Clostridium cellulovorans 743B]	Clostridium cellulovorans 743B	5
442	6.55	9.8	6.21	ADL52108.1	protein of unknown function DUF115 [Clostridium cellulovorans 743B]	Clostridium cellulovorans 743B	6
443	6.45	6.9	6.2	ADL53797.1	acetyl-CoA carboxylase, biotin carboxylase [Clostridium cellulovorans 743B]	Clostridium cellulovorans 743B	3
444	6.41	29.3	6.19	ADL53462.1	RNA binding S1 domain protein [Clostridium cellulovorans 743B]	Clostridium cellulovorans 743B	3
445	6.3	18	6.15	ADL51586.1	twitching motility protein [Clostridium cellulovorans 743B]	Clostridium cellulovorans 743B	4
446	6.35	10.2	6.11	ADL51579.1	RNA-metabolising metallo-beta-lactamase [Clostridium cellulovorans 743B]	Clostridium cellulovorans 743B	6
447	6.07	48.3	6.06	ADL49840.1	uncharacterized protein family UPF0133 [Clostridium cellulovorans 743B]	Clostridium cellulovorans 743B	6
448	6.16	23.1	6.04	ADL53416.1	NusG antitermination factor [Clostridium cellulovorans 743B]	Clostridium cellulovorans 743B	4
449	6.06	29.1	6.04	ADL51162.1	ribosomal protein S20 [Clostridium cellulovorans 743B]	Clostridium cellulovorans 743B	5
450	6.07	55	6.03	ADL50323.1	Bacteriocin class II, amylovorin-like [Clostridium cellulovorans 743B]	Clostridium cellulovorans 743B	9
451	6.06	12	6.01	ADL51526.1	1-hydroxy-2-methyl-2-(E)-butenyl 4-diphosphate synthase [Clostridium cellulovorans 743B]	Clostridium cellulovorans 743B	4
452	6.05	16	6.01	ADL52516.1	cellulosome anchoring protein cohesin region [Clostridium cellulovorans 743B]	Clostridium cellulovorans 743B	3
453	6.06	19.4	6	ADL51954.1	ATP:corrinoid adenosyltransferase BtuR/CobO/CobP [Clostridium cellulovorans 743B]	Clostridium cellulovorans 743B	3
454	6	50.7	6	ADL51614.1	DNA-directed RNA polymerase, omega subunit [Clostridium cellulovorans 743B]	Clostridium cellulovorans 743B	3
455	6.51	6.1	5.94	ADL50875.1	Site-specific DNA-methyltransferase (adenine-specific) [Clostridium cellulovorans 743B]	Clostridium cellulovorans 743B	6
456	6.08	10.5	5.91	ADL53824.1	Phenylacetate--CoA ligase [Clostridium cellulovorans 743B]	Clostridium cellulovorans 743B	4
457	5.97	24.4	5.9	ADL53684.1	4-oxalocrotonate tautomerase family enzyme [Clostridium cellulovorans 743B]	Clostridium cellulovorans 743B	3
458	6.09	28.9	5.89	ADL51447.1	protein of unknown function DUF180 [Clostridium cellulovorans 743B]	Clostridium cellulovorans 743B	3
459	5.94	37.7	5.83	ADL51195.1	histidine triad (HIT) protein [Clostridium cellulovorans 743B]	Clostridium cellulovorans 743B	4
460	6.03	9.4	5.82	ADL51310.1	carbamoyl-phosphate synthase, small subunit [Clostridium cellulovorans 743B]	Clostridium cellulovorans 743B	4
461	5.94	34.3	5.81	ADL53799.1	acetyl-CoA carboxylase, biotin carboxyl carrier protein [Clostridium cellulovorans 743B]	Clostridium cellulovorans 743B	5
462	5.96	16	5.76	ADL51906.1	anthranilate phosphoribosyltransferase [Clostridium cellulovorans 743B]	Clostridium cellulovorans 743B	4
463	5.93	23.3	5.74	ADL52726.1	sigma 54 modulation protein/ribosomal protein S30EA [Clostridium cellulovorans 743B]	Clostridium cellulovorans 743B	5
464	5.85	47.7	5.74	ADL52458.1	cell division topological specificity factor MinE [Clostridium cellulovorans 743B]	Clostridium cellulovorans 743B	4
465	6.44	21.2	5.6	ADL53911.1	transcriptional regulator, MerR family [Clostridium cellulovorans 743B]	Clostridium cellulovorans 743B	6
466	5.91	4.9	5.58	ADL53089.1	FAD-dependent pyridine nucleotide-disulphide oxidoreductase [Clostridium cellulovorans 743B]	Clostridium cellulovorans 743B	5
467	5.73	13	5.58	ADL50362.1	transaldolase [Clostridium cellulovorans 743B]	Clostridium cellulovorans 743B	4
468	6.74	9.1	5.54	ADL51606.1	ribosome-associated GTPase EngA [Clostridium cellulovorans 743B]	Clostridium cellulovorans 743B	3
469	5.64	22.4	5.54	ADL52805.1	dihydrodipicolinate synthase [Clostridium cellulovorans 743B]	Clostridium cellulovorans 743B	5
470	6.23	26.2	5.5	ADL50456.1	thiazole biosynthesis family protein [Clostridium cellulovorans 743B]	Clostridium cellulovorans 743B	7
471	5.74	25.4	5.5	ADL52391.1	SNO glutamine amidotransferase [Clostridium cellulovorans 743B]	Clostridium cellulovorans 743B	6
472	5.72	25.9	5.48	ADL50408.1	cobalamin B12-binding domain protein [Clostridium cellulovorans 743B]	Clostridium cellulovorans 743B	5
473	5.55	48.4	5.47	ADL53449.1	hypothetical protein Clocel_3779 [Clostridium cellulovorans 743B]	Clostridium cellulovorans 743B	3
474	5.56	12.4	5.42	ADL51254.1	lactaldehyde reductase [Clostridium cellulovorans 743B]	Clostridium cellulovorans 743B	3
475	5.54	20.9	5.37	ADL50212.1	extracellular solute-binding protein family 3 [Clostridium cellulovorans 743B]	Clostridium cellulovorans 743B	7
476	5.98	41.6	5.33	ADL51617.1	peptide deformylase [Clostridium cellulovorans 743B]	Clostridium cellulovorans 743B	8
477	5.6	8.4	5.33	ADL53468.1	MazG family protein [Clostridium cellulovorans 743B]	Clostridium cellulovorans 743B	5
478	5.88	15.6	5.3	ADL51353.1	diaminopimelate epimerase [Clostridium cellulovorans 743B]	Clostridium cellulovorans 743B	5
479	5.3	17.3	5.21	ADL51483.1	fagellar hook-basal body protein [Clostridium cellulovorans 743B]	Clostridium cellulovorans 743B	3
480	5.38	14.4	5.12	ADL51890.1	acetylglutamate kinase [Clostridium cellulovorans 743B]	Clostridium cellulovorans 743B	5
481	5.12	41.7	5.06	ADL51638.1	ribosomal protein L32 [Clostridium cellulovorans 743B]	Clostridium cellulovorans 743B	5
482	5.27	14.3	5	ADL53994.1	UDP-N-acetylglucosamine 1-carboxyvinyltransferase [Clostridium cellulovorans 743B]	Clostridium cellulovorans 743B	4
483	5.72	11	4.99	ADL53439.1	pantoate/beta-alanine ligase [Clostridium cellulovorans 743B]	Clostridium cellulovorans 743B	5
484	5.15	47.3	4.94	ADL52572.1	hypothetical protein Clocel_2877 [Clostridium cellulovorans 743B]	Clostridium cellulovorans 743B	4
485	5.5	13.9	4.87	ADL53575.1	quorum-sensing autoinducer 2 (AI-2), LuxS [Clostridium cellulovorans 743B]	Clostridium cellulovorans 743B	4
486	5.03	17	4.86	ADL54034.1	parB-like partition protein [Clostridium cellulovorans 743B]	Clostridium cellulovorans 743B	4
487	4.9	28.6	4.86	ADL53561.1	protein of unknown function DUF1255 [Clostridium cellulovorans 743B]	Clostridium cellulovorans 743B	5
488	5.16	13.9	4.83	ADL52868.1	hypothetical protein Clocel_3182 [Clostridium cellulovorans 743B]	Clostridium cellulovorans 743B	6
489	5.84	11	4.81	ADL52835.1	hypothetical protein Clocel_3148 [Clostridium cellulovorans 743B]	Clostridium cellulovorans 743B	7
490	4.82	52.6	4.78	ADL52744.1	ATP synthase F0, C subunit [Clostridium cellulovorans 743B]	Clostridium cellulovorans 743B	4
491	5.08	8	4.77	ADL51143.1	ABC transporter related [Clostridium cellulovorans 743B]	Clostridium cellulovorans 743B	4
492	6.93	16.5	4.75	ADL53825.1	methyl-accepting chemotaxis sensory transducer [Clostridium cellulovorans 743B]	Clostridium cellulovorans 743B	8
493	4.89	15	4.68	ADL51677.1	Methylenetetrahydrofolate dehydrogenase (NADP(+)) [Clostridium cellulovorans 743B]	Clostridium cellulovorans 743B	3
494	4.86	6.9	4.66	ADL53725.1	6-phospho-beta-glucosidase [Clostridium cellulovorans 743B]	Clostridium cellulovorans 743B	3
495	4.67	32	4.63	ADL51688.1	protein of unknown function DUF1696 [Clostridium cellulovorans 743B]	Clostridium cellulovorans 743B	3
496	4.67	14	4.62	ADL52095.1	hypothetical protein Clocel_2379 [Clostridium cellulovorans 743B]	Clostridium cellulovorans 743B	3
497	4.64	14.8	4.54	ADL53699.1	ABC transporter related [Clostridium cellulovorans 743B]	Clostridium cellulovorans 743B	3
498	4.56	12.5	4.52	ADL49946.1	Tetratricopeptide TPR_1 repeat-containing protein [Clostridium cellulovorans 743B]	Clostridium cellulovorans 743B	4
499	4.59	49.1	4.51	ADL50322.1	hypothetical protein Clocel_0549 [Clostridium cellulovorans 743B]	Clostridium cellulovorans 743B	8
500	4.62	16.9	4.5	ADL52890.1	lipolytic protein G-D-S-L family [Clostridium cellulovorans 743B]	Clostridium cellulovorans 743B	3
501	4.53	36.5	4.5	ADL53804.1	phosphopantetheine-binding [Clostridium cellulovorans 743B]	Clostridium cellulovorans 743B	5
502	4.56	12.9	4.49	ADL50155.1	hypothetical protein Clocel_0375 [Clostridium cellulovorans 743B]	Clostridium cellulovorans 743B	3
503	4.58	9.4	4.47	ADL51312.1	hypothetical protein Clocel_1564 [Clostridium cellulovorans 743B]	Clostridium cellulovorans 743B	3
504	4.96	10.1	4.46	ADL51203.1	GTP-binding protein Era [Clostridium cellulovorans 743B]	Clostridium cellulovorans 743B	4
505	4.79	8.5	4.46	ADL50279.1	homocysteine S-methyltransferase [Clostridium cellulovorans 743B]	Clostridium cellulovorans 743B	4
506	4.78	23.2	4.46	ADL50580.1	transcription activator effector binding [Clostridium cellulovorans 743B]	Clostridium cellulovorans 743B	3
507	4.85	18.3	4.45	ADL51768.1	protein of unknown function DUF710 [Clostridium cellulovorans 743B]	Clostridium cellulovorans 743B	3
508	4.58	5.1	4.43	ADL52788.1	methyl-accepting chemotaxis sensory transducer with Cache sensor [Clostridium cellulovorans 743B]	Clostridium cellulovorans 743B	3
509	4.44	29.4	4.41	ADL51403.1	Vacuolar H+transporting two-sector ATPase F subunit [Clostridium cellulovorans 743B]	Clostridium cellulovorans 743B	2
510	4.96	7.9	4.4	ADL52446.1	GTP-binding protein Obg/CgtA [Clostridium cellulovorans 743B]	Clostridium cellulovorans 743B	3
511	4.52	34.9	4.34	ADL52752.1	sugar-phosphate isomerase, RpiB/LacA/LacB family [Clostridium cellulovorans 743B]	Clostridium cellulovorans 743B	5
512	4.36	54.1	4.33	ADL53378.1	ribosomal protein L36 [Clostridium cellulovorans 743B]	Clostridium cellulovorans 743B	4
513	4.41	10.4	4.32	ADL51693.1	iron-containing alcohol dehydrogenase [Clostridium cellulovorans 743B]	Clostridium cellulovorans 743B	3
514	4.56	14.4	4.3	ADL53588.1	imidazole glycerol phosphate synthase, glutamine amidotransferase subunit [Clostridium cellulovorans 743B]	Clostridium cellulovorans 743B	4
515	4.42	42.9	4.29	ADL51626.1	ribosomal protein L28 [Clostridium cellulovorans 743B]	Clostridium cellulovorans 743B	3
516	4.33	70	4.28	ADL51467.1	flagellar FlbD family protein [Clostridium cellulovorans 743B]	Clostridium cellulovorans 743B	4
517	4.33	17.6	4.26	ADL50124.1	anaerobic ribonucleoside-triphosphate reductase activating protein [Clostridium cellulovorans 743B]	Clostridium cellulovorans 743B	3
518	4.28	47.2	4.23	ADL53379.1	translation initiation factor IF-1 [Clostridium cellulovorans 743B]	Clostridium cellulovorans 743B	2
519	4.46	7.6	4.2	ADL52882.1	glycosidase related protein [Clostridium cellulovorans 743B]	Clostridium cellulovorans 743B	3
520	6.57	18	4.18	ADL51415.1	HPr kinase [Clostridium cellulovorans 743B]	Clostridium cellulovorans 743B	6
521	4.3	11.8	4.18	ADL50393.1	signal peptidase I [Clostridium cellulovorans 743B]	Clostridium cellulovorans 743B	3
522	4.35	9.5	4.16	ADL49792.1	chromosomal replication initiator protein DnaA [Clostridium cellulovorans 743B]	Clostridium cellulovorans 743B	3
523	4.22	8.5	4.14	ADL53788.1	Radical SAM domain protein [Clostridium cellulovorans 743B]	Clostridium cellulovorans 743B	3
524	4.31	10.9	4.11	ADL51302.1	dihydroorotase, multifunctional complex type [Clostridium cellulovorans 743B]	Clostridium cellulovorans 743B	4
525	4.41	5.9	4.07	ADL54038.1	glucose inhibited division protein A [Clostridium cellulovorans 743B]	Clostridium cellulovorans 743B	5
526	4.24	14	4.04	ADL50481.1	degV family protein [Clostridium cellulovorans 743B]	Clostridium cellulovorans 743B	3
527	4.25	24.5	4.03	ADL53343.1	TrpR like protein, YerC/YecD [Clostridium cellulovorans 743B]	Clostridium cellulovorans 743B	2
528	4.06	14.2	4.03	ADL51433.1	CheW protein [Clostridium cellulovorans 743B]	Clostridium cellulovorans 743B	2
529	4.04	7.6	4.03	ADL53342.1	phosphoglucosamine mutase [Clostridium cellulovorans 743B]	Clostridium cellulovorans 743B	3
530	4.05	17.4	4.02	ADL51788.1	chromosome segregation and condensation protein, ScpB [Clostridium cellulovorans 743B]	Clostridium cellulovorans 743B	2
531	4.03	12.2	4.02	ADL53160.1	isochorismatase hydrolase [Clostridium cellulovorans 743B]	Clostridium cellulovorans 743B	2
532	4.15	7.8	4.01	ADL54039.1	tRNA modification GTPase TrmE [Clostridium cellulovorans 743B]	Clostridium cellulovorans 743B	5
533	4.09	31.5	4.01	ADL51880.1	S-adenosylmethionine decarboxylase proenzyme [Clostridium cellulovorans 743B]	Clostridium cellulovorans 743B	3
534	4.01	36.7	4.01	ADL53418.1	ribosomal protein L33 [Clostridium cellulovorans 743B]	Clostridium cellulovorans 743B	2
535	32.84	45.6	4	ADL52097.1	flagellin domain protein [Clostridium cellulovorans 743B]	Clostridium cellulovorans 743B	274
536	8.01	12	4	ADL49976.1	acetyl-CoA acetyltransferase [Clostridium cellulovorans 743B]	Clostridium cellulovorans 743B	6
537	4.93	49.1	4	ADL50439.1	zinc finger domain-containing protein [Clostridium cellulovorans 743B]	Clostridium cellulovorans 743B	4
538	4.16	30.8	4	ADL53073.1	hypothetical protein Clocel_3394 [Clostridium cellulovorans 743B]	Clostridium cellulovorans 743B	2
539	4.04	13.4	4	ADL52091.1	DJ-1 family protein [Clostridium cellulovorans 743B]	Clostridium cellulovorans 743B	2
540	4.04	30	4	ADL51612.1	protein of unknown function DUF370 [Clostridium cellulovorans 743B]	Clostridium cellulovorans 743B	2
541	4.03	11.3	4	ADL51132.1	non-canonical purine NTP pyrophosphatase, rdgB/HAM1 family [Clostridium cellulovorans 743B]	Clostridium cellulovorans 743B	2
542	4.03	8.4	4	ADL50110.1	ATPase-like, ParA/MinD [Clostridium cellulovorans 743B]	Clostridium cellulovorans 743B	3
543	4.01	20	4	ADL51780.1	transcriptional repressor, LexA family [Clostridium cellulovorans 743B]	Clostridium cellulovorans 743B	2
544	4	14.5	4	ADL53809.1	nitroreductase [Clostridium cellulovorans 743B]	Clostridium cellulovorans 743B	2
545	4	16.6	4	ADL51812.1	Hydroxyacylglutathione hydrolase [Clostridium cellulovorans 743B]	Clostridium cellulovorans 743B	3
546	4	18.4	4	ADL51400.1	H+transporting two-sector ATPase C subunit [Clostridium cellulovorans 743B]	Clostridium cellulovorans 743B	2
547	4	26	4	ADL51429.1	protein of unknown function DUF1292 [Clostridium cellulovorans 743B]	Clostridium cellulovorans 743B	2
548	4.05	31.5	3.91	ADL51413.1	hypothetical protein Clocel_1669 [Clostridium cellulovorans 743B]	Clostridium cellulovorans 743B	3
549	4.07	3.3	3.88	ADL51346.1	NAD+ synthetase [Clostridium cellulovorans 743B]	Clostridium cellulovorans 743B	3
550	3.84	5.5	3.74	ADL54004.1	Sigma 54 interacting domain protein [Clostridium cellulovorans 743B]	Clostridium cellulovorans 743B	2
551	3.91	27.1	3.73	ADL51106.1	protein of unknown function DUF896 [Clostridium cellulovorans 743B]	Clostridium cellulovorans 743B	2
552	3.85	3	3.73	ADL51399.1	V-type ATPase 116 kDa subunit [Clostridium cellulovorans 743B]	Clostridium cellulovorans 743B	3
553	3.86	12.6	3.72	ADL49891.1	PSP1 domain protein [Clostridium cellulovorans 743B]	Clostridium cellulovorans 743B	3
554	3.79	8.7	3.7	ADL51420.1	PHP domain protein [Clostridium cellulovorans 743B]	Clostridium cellulovorans 743B	2
555	4.79	6	3.64	ADL51432.1	protein of unknown function DUF342 [Clostridium cellulovorans 743B]	Clostridium cellulovorans 743B	4
556	3.89	6.9	3.62	ADL50288.1	extracellular solute-binding protein family 1 [Clostridium cellulovorans 743B]	Clostridium cellulovorans 743B	2
557	3.74	5.8	3.62	ADL51452.1	flagellar hook-associated 2 domain-containing protein [Clostridium cellulovorans 743B]	Clostridium cellulovorans 743B	3
558	3.86	17.3	3.6	ADL52565.1	hypothetical protein Clocel_2870 [Clostridium cellulovorans 743B]	Clostridium cellulovorans 743B	3
559	3.71	8.2	3.58	ADL51084.1	phospholipid/glycerol acyltransferase [Clostridium cellulovorans 743B]	Clostridium cellulovorans 743B	2
560	3.81	11.7	3.54	ADL52191.1	thiamine biosynthesis/tRNA modification protein ThiI [Clostridium cellulovorans 743B]	Clostridium cellulovorans 743B	8
561	3.71	8.3	3.53	ADL50437.1	peptide chain release factor 3 [Clostridium cellulovorans 743B]	Clostridium cellulovorans 743B	3
562	5.77	16.2	3.49	ADL53453.1	putative transcriptional acitvator, Baf family [Clostridium cellulovorans 743B]	Clostridium cellulovorans 743B	5
563	4.51	15.3	3.47	ADL52005.1	Xylose isomerase domain-containing protein TIM barrel [Clostridium cellulovorans 743B]	Clostridium cellulovorans 743B	3
564	3.49	6.5	3.42	ADL51785.1	pyrimidine-nucleoside phosphorylase [Clostridium cellulovorans 743B]	Clostridium cellulovorans 743B	2
565	3.53	29.2	3.38	ADL53396.1	ribosomal protein L16 [Clostridium cellulovorans 743B]	Clostridium cellulovorans 743B	7
566	3.6	7.3	3.36	ADL51914.1	protein of unknown function DUF28 [Clostridium cellulovorans 743B]	Clostridium cellulovorans 743B	2
567	3.45	18.8	3.36	ADL53584.1	phosphoribosyl-ATP diphosphatase [Clostridium cellulovorans 743B]	Clostridium cellulovorans 743B	2
568	3.41	31.8	3.35	ADL51577.1	protein of unknown function DUF1292 [Clostridium cellulovorans 743B]	Clostridium cellulovorans 743B	2
569	3.56	3.5	3.29	ADL51622.1	serine/threonine protein kinase with PASTA sensor(s) [Clostridium cellulovorans 743B]	Clostridium cellulovorans 743B	2
570	4.17	4	3.25	ADL51814.1	(p)ppGpp synthetase I, SpoT/RelA [Clostridium cellulovorans 743B]	Clostridium cellulovorans 743B	5
571	3.31	12.5	3.24	ADL54042.1	membrane protein insertase, YidC/Oxa1 family [Clostridium cellulovorans 743B]	Clostridium cellulovorans 743B	2
572	3.42	8.6	3.23	ADL51284.1	gamma-glutamyl phosphate reductase [Clostridium cellulovorans 743B]	Clostridium cellulovorans 743B	5
573	3.31	21.2	3.23	ADL51202.1	cytidine deaminase [Clostridium cellulovorans 743B]	Clostridium cellulovorans 743B	2
574	3.24	14.2	3.17	ADL50446.1	hypothetical protein Clocel_0675 [Clostridium cellulovorans 743B]	Clostridium cellulovorans 743B	2
575	3.76	9.5	3.14	ADL53805.1	3-oxoacyl-(acyl-carrier-protein) synthase III [Clostridium cellulovorans 743B]	Clostridium cellulovorans 743B	3
576	3.26	8.7	3.12	ADL50318.1	aminotransferase class V [Clostridium cellulovorans 743B]	Clostridium cellulovorans 743B	3
577	3.16	17.4	3.07	ADL49914.1	Domain of unknown function DUF1836 [Clostridium cellulovorans 743B]	Clostridium cellulovorans 743B	2
578	3.35	1.8	3.04	ADL53772.1	peptidase S8 and S53 subtilisin kexin sedolisin [Clostridium cellulovorans 743B]	Clostridium cellulovorans 743B	2
579	3.12	13.3	3.04	ADL51581.1	aminodeoxychorismate lyase [Clostridium cellulovorans 743B]	Clostridium cellulovorans 743B	3
580	6.55	9	3	ADL52452.1	Radical SAM domain protein [Clostridium cellulovorans 743B]	Clostridium cellulovorans 743B	5
581	3.54	7.6	2.97	ADL49880.1	aspartate/glutamate/uridylate kinase [Clostridium cellulovorans 743B]	Clostridium cellulovorans 743B	3
582	3.24	5.1	2.97	ADL51074.1	2-isopropylmalate synthase/homocitrate synthase family protein [Clostridium cellulovorans 743B]	Clostridium cellulovorans 743B	3
583	3.03	14.5	2.97	ADL53351.1	FAD-dependent pyridine nucleotide-disulphide oxidoreductase [Clostridium cellulovorans 743B]	Clostridium cellulovorans 743B	3
584	3.07	15.7	2.86	ADL51406.1	V-type ATPase, D subunit [Clostridium cellulovorans 743B]	Clostridium cellulovorans 743B	2
585	3.26	8.5	2.85	ADL51950.1	nicotinate-nucleotide/dimethylbenzimidazole phosphoribosyltransferase [Clostridium cellulovorans 743B]	Clostridium cellulovorans 743B	2
586	2.9	2.6	2.83	ADL51723.1	aminotransferase class I and II [Clostridium cellulovorans 743B]	Clostridium cellulovorans 743B	1
587	3.51	12.3	2.82	ADL52451.1	Protein of unknown function DUF2344 [Clostridium cellulovorans 743B]	Clostridium cellulovorans 743B	3
588	2.91	3.8	2.8	ADL52546.1	Hemolysin-type calcium-binding region [Clostridium cellulovorans 743B]	Clostridium cellulovorans 743B	3
589	2.85	5	2.78	ADL53426.1	PilT protein domain protein [Clostridium cellulovorans 743B]	Clostridium cellulovorans 743B	2
590	2.83	13.6	2.77	ADL50995.1	HAD-superfamily hydrolase, subfamily IIB [Clostridium cellulovorans 743B]	Clostridium cellulovorans 743B	3
591	3.05	16.3	2.74	ADL53485.1	HAD-superfamily hydrolase, subfamily IA, variant 3 [Clostridium cellulovorans 743B]	Clostridium cellulovorans 743B	3
592	2.93	8.4	2.74	ADL51141.1	xanthine phosphoribosyltransferase [Clostridium cellulovorans 743B]	Clostridium cellulovorans 743B	2
593	2.76	2.5	2.7	ADL52313.1	LPXTG-motif cell wall anchor domain protein [Clostridium cellulovorans 743B]	Clostridium cellulovorans 743B	2
594	2.75	15.7	2.7	ADL50453.1	thiamine-phosphate pyrophosphorylase [Clostridium cellulovorans 743B]	Clostridium cellulovorans 743B	2
595	2.76	7.5	2.69	ADL51639.1	fatty acid/phospholipid synthesis protein PlsX [Clostridium cellulovorans 743B]	Clostridium cellulovorans 743B	3
596	2.76	6.7	2.66	ADL51373.1	amidohydrolase [Clostridium cellulovorans 743B]	Clostridium cellulovorans 743B	2
597	2.68	6.5	2.64	ADL50896.1	iron-containing alcohol dehydrogenase [Clostridium cellulovorans 743B]	Clostridium cellulovorans 743B	2
598	3.05	29.5	2.59	ADL53390.1	ribosomal protein S14 [Clostridium cellulovorans 743B]	Clostridium cellulovorans 743B	3
599	3.36	11.3	2.56	ADL50947.1	Extracellular ligand-binding receptor [Clostridium cellulovorans 743B]	Clostridium cellulovorans 743B	3
600	3.2	17.2	2.54	ADL51167.1	heat-inducible transcription repressor HrcA [Clostridium cellulovorans 743B]	Clostridium cellulovorans 743B	4
601	4.17	4.2	2.53	ADL53592.1	histidyl-tRNA synthetase 2 [Clostridium cellulovorans 743B]	Clostridium cellulovorans 743B	2
602	2.79	6.1	2.52	ADL51807.1	MiaB-like tRNA modifying enzyme YliG [Clostridium cellulovorans 743B]	Clostridium cellulovorans 743B	4
603	2.59	10.2	2.49	ADL52760.1	Thymidine kinase [Clostridium cellulovorans 743B]	Clostridium cellulovorans 743B	2
604	2.87	9.8	2.44	ADL52442.1	cell envelope-related transcriptional attenuator [Clostridium cellulovorans 743B]	Clostridium cellulovorans 743B	4
605	2.48	17.1	2.43	ADL50839.1	hemerythrin-like metal-binding protein [Clostridium cellulovorans 743B]	Clostridium cellulovorans 743B	2
606	3.06	3.7	2.41	ADL53559.1	asparagine synthase (glutamine-hydrolyzing) [Clostridium cellulovorans 743B]	Clostridium cellulovorans 743B	4
607	2.57	5.1	2.4	ADL49897.1	NLP/P60 protein [Clostridium cellulovorans 743B]	Clostridium cellulovorans 743B	2
608	2.43	13.2	2.4	ADL50146.1	Carbonate dehydratase [Clostridium cellulovorans 743B]	Clostridium cellulovorans 743B	3
609	2.41	12.2	2.38	ADL52558.1	methylglyoxal synthase [Clostridium cellulovorans 743B]	Clostridium cellulovorans 743B	1
610	2.4	14.4	2.37	ADL53681.1	hypothetical protein Clocel_4018 [Clostridium cellulovorans 743B]	Clostridium cellulovorans 743B	1
611	2.74	8.5	2.36	ADL50402.1	Aspartyl aminopeptidase [Clostridium cellulovorans 743B]	Clostridium cellulovorans 743B	3
612	2.4	3.9	2.35	ADL49912.1	OmpA/MotB domain protein [Clostridium cellulovorans 743B]	Clostridium cellulovorans 743B	1
613	2.38	9.7	2.35	ADL50678.1	purine nucleoside phosphorylase [Clostridium cellulovorans 743B]	Clostridium cellulovorans 743B	1
614	2.44	3.1	2.34	ADL52601.1	domain of unknown function DUF1727 [Clostridium cellulovorans 743B]	Clostridium cellulovorans 743B	1
615	2.87	2.6	2.33	ADL50940.1	Fibronectin type III domain protein [Clostridium cellulovorans 743B]	Clostridium cellulovorans 743B	5
616	2.41	4.6	2.33	ADL51615.1	phosphopantothenoylcysteine decarboxylase/phosphopantothenate/cysteine ligase [Clostridium cellulovorans 743B]	Clostridium cellulovorans 743B	2
617	2.52	2.1	2.32	ADL52173.1	LPXTG-motif cell wall anchor domain protein [Clostridium cellulovorans 743B]	Clostridium cellulovorans 743B	2
618	2.52	4.8	2.32	ADL53332.1	Cellulase [Clostridium cellulovorans 743B]	Clostridium cellulovorans 743B	3
619	2.9	3.3	2.3	ADL50333.1	Alpha-galactosidase [Clostridium cellulovorans 743B]	Clostridium cellulovorans 743B	4
620	2.33	9.8	2.27	ADL51855.1	Formiminotransferase-cyclodeaminase [Clostridium cellulovorans 743B]	Clostridium cellulovorans 743B	1
621	2.29	11	2.25	ADL53480.1	purine operon repressor, PurR [Clostridium cellulovorans 743B]	Clostridium cellulovorans 743B	2
622	2.43	9.2	2.23	ADL53358.1	Citrate synthase [Clostridium cellulovorans 743B]	Clostridium cellulovorans 743B	4
623	4.29	4.1	2.22	ADL51700.1	CoA-substrate-specific enzyme activase [Clostridium cellulovorans 743B]	Clostridium cellulovorans 743B	4
624	2.33	6.1	2.22	ADL53709.1	N-acetyl-gamma-glutamyl-phosphate reductase [Clostridium cellulovorans 743B]	Clostridium cellulovorans 743B	2
625	2.33	8.1	2.21	ADL51422.1	dihydropteroate synthase [Clostridium cellulovorans 743B]	Clostridium cellulovorans 743B	2
626	2.23	1.6	2.18	ADL53960.1	glycosyl transferase group 1 [Clostridium cellulovorans 743B]	Clostridium cellulovorans 743B	1
627	2.37	8.4	2.17	ADL49915.1	2C-methyl-D-erythritol 2,4-cyclodiphosphate synthase [Clostridium cellulovorans 743B]	Clostridium cellulovorans 743B	1
628	2.73	16.4	2.16	ADL53432.1	UvrB/UvrC protein [Clostridium cellulovorans 743B]	Clostridium cellulovorans 743B	3
629	2.32	8.6	2.16	ADL51618.1	methionyl-tRNA formyltransferase [Clostridium cellulovorans 743B]	Clostridium cellulovorans 743B	3
630	2.45	2.4	2.15	ADL51516.1	DNA topoisomerase I [Clostridium cellulovorans 743B]	Clostridium cellulovorans 743B	1
631	2.68	8.2	2.14	ADL51338.1	ABC transporter related [Clostridium cellulovorans 743B]	Clostridium cellulovorans 743B	2
632	2.18	4.2	2.14	ADL51819.1	Radical SAM domain protein [Clostridium cellulovorans 743B]	Clostridium cellulovorans 743B	1
633	2.15	11.3	2.13	ADL52501.1	1-acyl-sn-glycerol-3-phosphate acyltransferase [Clostridium cellulovorans 743B]	Clostridium cellulovorans 743B	2
634	2.27	6.8	2.12	ADL51779.1	Aluminium resistance family protein [Clostridium cellulovorans 743B]	Clostridium cellulovorans 743B	2
635	2.57	2.6	2.1	ADL53835.1	acetolactate synthase, large subunit, biosynthetic type [Clostridium cellulovorans 743B]	Clostridium cellulovorans 743B	3
636	2.36	2.3	2.1	ADL51207.1	pyruvate, phosphate dikinase [Clostridium cellulovorans 743B]	Clostridium cellulovorans 743B	3
637	3.05	6.3	2.08	ADL51214.1	protein of unknown function DUF34 [Clostridium cellulovorans 743B]	Clostridium cellulovorans 743B	2
638	2.32	21	2.08	ADL54021.1	hypothetical protein Clocel_4364 [Clostridium cellulovorans 743B]	Clostridium cellulovorans 743B	2
639	2.21	3.2	2.08	ADL51844.1	GTP-binding proten HflX [Clostridium cellulovorans 743B]	Clostridium cellulovorans 743B	2
640	2.18	11.4	2.08	ADL50329.1	capsular exopolysaccharide family [Clostridium cellulovorans 743B]	Clostridium cellulovorans 743B	3
641	2.11	2.9	2.06	ADL51192.1	Radical SAM domain protein [Clostridium cellulovorans 743B]	Clostridium cellulovorans 743B	1
642	2.47	2.5	2.05	ADL50268.1	dihydroxy-acid dehydratase [Clostridium cellulovorans 743B]	Clostridium cellulovorans 743B	1
643	2.29	6.3	2.05	ADL49829.1	binding-protein-dependent transport systems inner membrane component [Clostridium cellulovorans 743B]	Clostridium cellulovorans 743B	2
644	2.21	3.5	2.05	ADL49838.1	periplasmic solute binding protein [Clostridium cellulovorans 743B]	Clostridium cellulovorans 743B	1
645	2.07	2.7	2.05	ADL49832.1	phosphatidylserine decarboxylase [Clostridium cellulovorans 743B]	Clostridium cellulovorans 743B	1
646	4.09	8	2.04	ADL50907.1	methyl-accepting chemotaxis sensory transducer [Clostridium cellulovorans 743B]	Clostridium cellulovorans 743B	5
647	2.12	8.5	2.04	ADL51582.1	O-methyltransferase family 3 [Clostridium cellulovorans 743B]	Clostridium cellulovorans 743B	1
648	2.06	10.3	2.04	ADL50536.1	helix-turn-helix domain protein [Clostridium cellulovorans 743B]	Clostridium cellulovorans 743B	1
649	2.05	4.7	2.04	ADL53822.1	alpha/beta hydrolase fold [Clostridium cellulovorans 743B]	Clostridium cellulovorans 743B	1
650	2.05	15.2	2.03	ADL51792.1	RNA polymerase, sigma-24 subunit, ECF subfamily [Clostridium cellulovorans 743B]	Clostridium cellulovorans 743B	2
651	2.03	24.2	2.03	ADL50506.1	hypothetical protein Clocel_0735 [Clostridium cellulovorans 743B]	Clostridium cellulovorans 743B	1
652	2.45	28.9	2.02	ADL52445.1	protein of unknown function UPF0044 [Clostridium cellulovorans 743B]	Clostridium cellulovorans 743B	2
653	2.24	2.9	2.02	ADL50442.1	hypothetical protein Clocel_0671 [Clostridium cellulovorans 743B]	Clostridium cellulovorans 743B	2
654	2.13	5.5	2.02	ADL53447.1	UDP-N-acetylmuramoylalanine/D-glutamate ligase [Clostridium cellulovorans 743B]	Clostridium cellulovorans 743B	3
655	2.03	8.3	2.02	ADL51091.1	diacylglycerol kinase catalytic region [Clostridium cellulovorans 743B]	Clostridium cellulovorans 743B	2
656	2.03	4.5	2.02	ADL52838.1	Pyridoxal-5'-phosphate-dependent protein beta subunit [Clostridium cellulovorans 743B]	Clostridium cellulovorans 743B	1
657	2.03	13.5	2.02	ADL52713.1	dTDP-4-dehydrorhamnose 3,5-epimerase [Clostridium cellulovorans 743B]	Clostridium cellulovorans 743B	2
658	2.02	6.5	2.02	ADL53535.1	helix-turn-helix domain protein [Clostridium cellulovorans 743B]	Clostridium cellulovorans 743B	1
659	2.02	13.3	2.02	ADL53155.1	hypothetical protein Clocel_3478 [Clostridium cellulovorans 743B]	Clostridium cellulovorans 743B	1
660	2.02	14.4	2.02	ADL53486.1	hypothetical protein Clocel_3816 [Clostridium cellulovorans 743B]	Clostridium cellulovorans 743B	1
661	2.02	23.7	2.02	ADL50502.1	preprotein translocase, SecG subunit [Clostridium cellulovorans 743B]	Clostridium cellulovorans 743B	1
662	4.08	5.3	2.01	ADL51916.1	methyl-accepting chemotaxis sensory transducer with Cache sensor [Clostridium cellulovorans 743B]	Clostridium cellulovorans 743B	3
663	2.4	3.4	2.01	ADL53297.1	protein of unknown function DUF181 [Clostridium cellulovorans 743B]	Clostridium cellulovorans 743B	3
664	2.08	3.2	2.01	ADL50479.1	Cof-like hydrolase [Clostridium cellulovorans 743B]	Clostridium cellulovorans 743B	1
665	2.08	2.4	2.01	ADL54002.1	competence/damage-inducible protein CinA [Clostridium cellulovorans 743B]	Clostridium cellulovorans 743B	1
666	2.08	6.8	2.01	ADL50284.1	intracellular protease, PfpI family [Clostridium cellulovorans 743B]	Clostridium cellulovorans 743B	2
667	2.06	5.6	2.01	ADL51942.1	glycosyl transferase group 1 [Clostridium cellulovorans 743B]	Clostridium cellulovorans 743B	1
668	2.02	3.9	2.01	ADL53422.1	RNA methyltransferase, TrmH family, group 3 [Clostridium cellulovorans 743B]	Clostridium cellulovorans 743B	1
669	2.02	2.4	2.01	ADL53581.1	PP-loop domain protein [Clostridium cellulovorans 743B]	Clostridium cellulovorans 743B	1
670	2.02	7	2.01	ADL51115.1	Cupin 2 conserved barrel domain protein [Clostridium cellulovorans 743B]	Clostridium cellulovorans 743B	1
671	4.49	7.3	2	ADL52290.1	methyl-accepting chemotaxis sensory transducer [Clostridium cellulovorans 743B]	Clostridium cellulovorans 743B	4
672	4.34	4.9	2	ADL52366.1	methyl-accepting chemotaxis sensory transducer [Clostridium cellulovorans 743B]	Clostridium cellulovorans 743B	2
673	4.14	6.9	2	ADL50346.1	methyl-accepting chemotaxis sensory transducer [Clostridium cellulovorans 743B]	Clostridium cellulovorans 743B	3
674	4.05	4.9	2	ADL52438.1	glycoside hydrolase family 9 [Clostridium cellulovorans 743B]	Clostridium cellulovorans 743B	2
675	4.03	8.2	2	ADL52515.1	glycoside hydrolase family 9 [Clostridium cellulovorans 743B]	Clostridium cellulovorans 743B	7
676	2.84	7.4	2	ADL51652.1	ribosome biogenesis GTP-binding protein YlqF [Clostridium cellulovorans 743B]	Clostridium cellulovorans 743B	2
677	2.45	2.3	2	ADL52891.1	glycoside hydrolase family 2 sugar binding [Clostridium cellulovorans 743B]	Clostridium cellulovorans 743B	3
678	2.25	7	2	ADL52550.1	transcriptional regulator, TetR family [Clostridium cellulovorans 743B]	Clostridium cellulovorans 743B	2
679	2.22	1.7	2	ADL53121.1	peptidase S8 and S53 subtilisin kexin sedolisin [Clostridium cellulovorans 743B]	Clostridium cellulovorans 743B	2
680	2.11	3.1	2	ADL52605.1	helix-turn-helix domain protein [Clostridium cellulovorans 743B]	Clostridium cellulovorans 743B	2
681	2.08	1.9	2	ADL50658.1	AMP-dependent synthetase and ligase [Clostridium cellulovorans 743B]	Clostridium cellulovorans 743B	1
682	2.05	5.6	2	ADL52892.1	transcriptional regulator, LacI family [Clostridium cellulovorans 743B]	Clostridium cellulovorans 743B	2
683	2.03	2.5	2	ADL53483.1	hydrogenase large subunit domain protein [Clostridium cellulovorans 743B]	Clostridium cellulovorans 743B	1
684	2.03	11.9	2	ADL50304.1	transcriptional regulator, MarR family [Clostridium cellulovorans 743B]	Clostridium cellulovorans 743B	1
685	2.02	5.1	2	ADL51300.1	HtrA2 peptidase [Clostridium cellulovorans 743B]	Clostridium cellulovorans 743B	2
686	2.02	4.8	2	ADL52745.1	ATP synthase F0, A subunit [Clostridium cellulovorans 743B]	Clostridium cellulovorans 743B	1
687	2.01	5.9	2	ADL53428.1	DNA integrity scanning, DisA, linker region [Clostridium cellulovorans 743B]	Clostridium cellulovorans 743B	1
688	2.01	14.7	2	ADL50464.1	D-alanine/D-alanine ligase [Clostridium cellulovorans 743B]	Clostridium cellulovorans 743B	2
689	2.01	11.2	2	ADL51676.1	NusB antitermination factor [Clostridium cellulovorans 743B]	Clostridium cellulovorans 743B	1
690	2.01	3.4	2	ADL53936.1	aldo/keto reductase [Clostridium cellulovorans 743B]	Clostridium cellulovorans 743B	1
691	2.01	6.4	2	ADL53372.1	ABC transporter related [Clostridium cellulovorans 743B]	Clostridium cellulovorans 743B	1
692	2.01	10.7	2	ADL51648.1	hypothetical protein Clocel_1904 [Clostridium cellulovorans 743B]	Clostridium cellulovorans 743B	1
693	2.01	12.7	2	ADL49868.1	3-dehydroquinate dehydratase, type II [Clostridium cellulovorans 743B]	Clostridium cellulovorans 743B	2
694	2	5.1	2	ADL51331.1	tRNA (guanine-N(7)-)-methyltransferase [Clostridium cellulovorans 743B]	Clostridium cellulovorans 743B	1
695	2	5.1	2	ADL51936.1	acylneuraminate cytidylyltransferase [Clostridium cellulovorans 743B]	Clostridium cellulovorans 743B	1
696	2	4.7	2	ADL51487.1	Oleoyl-(acyl-carrier-protein) hydrolase [Clostridium cellulovorans 743B]	Clostridium cellulovorans 743B	1
697	2	11.4	2	ADL51569.1	transcriptional regulator, BadM/Rrf2 family [Clostridium cellulovorans 743B]	Clostridium cellulovorans 743B	2
698	2	5.9	2	ADL53536.1	hypothetical protein Clocel_3870 [Clostridium cellulovorans 743B]	Clostridium cellulovorans 743B	1
699	2	7.3	2	ADL51797.1	hypothetical protein Clocel_2054 [Clostridium cellulovorans 743B]	Clostridium cellulovorans 743B	1
700	2	10.3	2	ADL51435.1	CheB methylesterase [Clostridium cellulovorans 743B]	Clostridium cellulovorans 743B	1
701	2	3.8	2	ADL50261.1	polysaccharide deacetylase [Clostridium cellulovorans 743B]	Clostridium cellulovorans 743B	1
702	2	10.1	2	ADL52285.1	hypothetical protein Clocel_2573 [Clostridium cellulovorans 743B]	Clostridium cellulovorans 743B	1
703	2	15.6	2	ADL51640.1	acyl carrier protein [Clostridium cellulovorans 743B]	Clostridium cellulovorans 743B	3
704	2	9.4	2	ADL50684.1	CARDB domain protein [Clostridium cellulovorans 743B]	Clostridium cellulovorans 743B	1
705	2	6.5	2	ADL50399.1	hypothetical protein Clocel_0628 [Clostridium cellulovorans 743B]	Clostridium cellulovorans 743B	1
706	2	55	2	ADL50324.1	Bacteriocin class II, amylovorin-like [Clostridium cellulovorans 743B]	Clostridium cellulovorans 743B	1
707	2.01	4.7	1.92	ADL51011.1	transaldolase [Clostridium cellulovorans 743B]	Clostridium cellulovorans 743B	1
708	2.12	5.9	1.9	ADL50864.1	cysteinyl-tRNA synthetase [Clostridium cellulovorans 743B]	Clostridium cellulovorans 743B	2
709	2.07	3.1	1.85	ADL50676.1	peptidase domain protein [Clostridium cellulovorans 743B]	Clostridium cellulovorans 743B	3
710	1.89	3	1.82	ADL51326.1	peptidase M50 [Clostridium cellulovorans 743B]	Clostridium cellulovorans 743B	1
711	2.53	4.7	1.74	ADL51868.1	MutS2 family protein [Clostridium cellulovorans 743B]	Clostridium cellulovorans 743B	5
712	1.94	4.9	1.72	ADL52542.1	riboflavin biosynthesis protein RibD [Clostridium cellulovorans 743B]	Clostridium cellulovorans 743B	2
713	2.07	1.6	1.63	ADL50139.1	excinuclease ABC, A subunit [Clostridium cellulovorans 743B]	Clostridium cellulovorans 743B	2
714	1.79	4.9	1.62	ADL50356.1	hypothetical protein Clocel_0585 [Clostridium cellulovorans 743B]	Clostridium cellulovorans 743B	4
715	1.74	8.6	1.61	ADL54031.1	hypothetical protein Clocel_4375 [Clostridium cellulovorans 743B]	Clostridium cellulovorans 743B	2
716	1.73	5.5	1.6	ADL52609.1	protein of unknown function DUF1232 [Clostridium cellulovorans 743B]	Clostridium cellulovorans 743B	2
717	1.92	4.3	1.57	ADL51517.1	GTP-sensing pleiotropic transcriptional repressor CodY [Clostridium cellulovorans 743B]	Clostridium cellulovorans 743B	1
718	1.69	5.4	1.57	ADL50153.1	PHP domain protein [Clostridium cellulovorans 743B]	Clostridium cellulovorans 743B	1
719	1.88	9.4	1.54	ADL51505.1	protein of unknown function DUF552 [Clostridium cellulovorans 743B]	Clostridium cellulovorans 743B	1
720	1.72	1.8	1.54	ADL53602.1	DNA topoisomerase III [Clostridium cellulovorans 743B]	Clostridium cellulovorans 743B	1
722	1.57	2.5	1.51	ADL51042.1	hypothetical protein Clocel_1288 [Clostridium cellulovorans 743B]	Clostridium cellulovorans 743B	1
723	1.89	8.7	1.49	ADL51301.1	aspartate carbamoyltransferase [Clostridium cellulovorans 743B]	Clostridium cellulovorans 743B	4
724	1.62	10.3	1.47	ADL51781.1	NUDIX hydrolase [Clostridium cellulovorans 743B]	Clostridium cellulovorans 743B	2
725	1.56	5.6	1.47	ADL51968.1	precorrin-2 C20-methyltransferase [Clostridium cellulovorans 743B]	Clostridium cellulovorans 743B	1
726	1.57	2.9	1.45	ADL51616.1	primosomal protein N' [Clostridium cellulovorans 743B]	Clostridium cellulovorans 743B	3
727	1.55	1.7	1.45	ADL52611.1	oligoendopeptidase F [Clostridium cellulovorans 743B]	Clostridium cellulovorans 743B	1
728	2.54	3.9	1.43	ADL51865.1	Peptidase M16C associated domain protein [Clostridium cellulovorans 743B]	Clostridium cellulovorans 743B	5
729	1.51	12.5	1.43	ADL53135.1	Heavy metal transport/detoxification protein [Clostridium cellulovorans 743B]	Clostridium cellulovorans 743B	1
730	1.6	7.2	1.42	ADL51852.1	spermidine synthase [Clostridium cellulovorans 743B]	Clostridium cellulovorans 743B	2
731	1.55	2.8	1.41	ADL51937.1	oxidoreductase domain protein [Clostridium cellulovorans 743B]	Clostridium cellulovorans 743B	1
732	4.61	37	1.37	ADL49837.1	transcriptional regulator, AbrB family [Clostridium cellulovorans 743B]	Clostridium cellulovorans 743B	7
733	1.65	3.7	1.37	ADL51131.1	AIR synthase related protein domain protein [Clostridium cellulovorans 743B]	Clostridium cellulovorans 743B	1
734	1.95	7.8	1.33	ADL52742.1	ATP synthase F1, delta subunit [Clostridium cellulovorans 743B]	Clostridium cellulovorans 743B	2
735	1.42	2.9	1.31	ADL53746.1	alpha amylase catalytic region [Clostridium cellulovorans 743B]	Clostridium cellulovorans 743B	3
736	1.48	5.2	1.28	ADL50757.1	short-chain dehydrogenase/reductase SDR [Clostridium cellulovorans 743B]	Clostridium cellulovorans 743B	2
737	1.41	7.3	1.28	ADL53143.1	hypothetical protein Clocel_3465 [Clostridium cellulovorans 743B]	Clostridium cellulovorans 743B	2
738	1.37	7	1.28	ADL51438.1	CheC, inhibitor of MCP methylation [Clostridium cellulovorans 743B]	Clostridium cellulovorans 743B	2
739	1.35	24	1.27	ADL50582.1	hypothetical protein Clocel_0812 [Clostridium cellulovorans 743B]	Clostridium cellulovorans 743B	1
740	1.31	4.9	1.24	ADL51043.1	hypothetical protein Clocel_1289 [Clostridium cellulovorans 743B]	Clostridium cellulovorans 743B	1
741	1.4	9.5	1.22	ADL53417.1	preprotein translocase, SecE subunit [Clostridium cellulovorans 743B]	Clostridium cellulovorans 743B	1
742	1.29	10.1	1.14	ADL53456.1	hypoxanthine phosphoribosyltransferase [Clostridium cellulovorans 743B]	Clostridium cellulovorans 743B	3
743	1.23	9.3	1.1	ADL51448.1	carbon storage regulator, CsrA [Clostridium cellulovorans 743B]	Clostridium cellulovorans 743B	1
744	1.14	8.2	1.08	ADL52008.1	helix-turn-helix domain protein [Clostridium cellulovorans 743B]	Clostridium cellulovorans 743B	1
745	1.1	9.8	1.02	ADL52929.1	transcriptional regulator, HxlR family [Clostridium cellulovorans 743B]	Clostridium cellulovorans 743B	1
746	1.36	11.3	1	ADL50904.1	heroin esterase [Clostridium cellulovorans 743B]	Clostridium cellulovorans 743B	2
747	1.05	5.7	0.97	ADL51090.1	CDP-diacylglycerol/serine O-phosphatidyltransferase [Clostridium cellulovorans 743B]	Clostridium cellulovorans 743B	1
748	1.11	2	0.95	ADL51980.1	hypothetical protein Clocel_2240 [Clostridium cellulovorans 743B]	Clostridium cellulovorans 743B	2
749	1	12.4	0.93	ADL51630.1	methyltransferase [Clostridium cellulovorans 743B]	Clostridium cellulovorans 743B	1
750	1	3.4	0.92	ADL52575.1	PTS system, lactose/cellobiose family IIC subunit [Clostridium cellulovorans 743B]	Clostridium cellulovorans 743B	2
751	0.98	6	0.9	ADL51366.1	Nucleoside-diphosphate kinase [Clostridium cellulovorans 743B]	Clostridium cellulovorans 743B	1
752	0.96	10.4	0.9	ADL51576.1	Holliday junction resolvase YqgF [Clostridium cellulovorans 743B]	Clostridium cellulovorans 743B	1
753	0.95	8.4	0.89	ADL52612.1	hypothetical protein Clocel_2918 [Clostridium cellulovorans 743B]	Clostridium cellulovorans 743B	1
754	0.91	3.2	0.85	ADL49970.1	hypothetical protein Clocel_0185 [Clostridium cellulovorans 743B]	Clostridium cellulovorans 743B	1
755	1.14	5.3	0.84	ADL50358.1	protein of unknown function DUF445 [Clostridium cellulovorans 743B]	Clostridium cellulovorans 743B	3
757	0.94	9.2	0.83	ADL53569.1	sporulation integral membrane protein YtvI [Clostridium cellulovorans 743B]	Clostridium cellulovorans 743B	4
758	0.92	5.7	0.82	ADL51524.1	1-deoxy-D-xylulose 5-phosphate reductoisomerase [Clostridium cellulovorans 743B]	Clostridium cellulovorans 743B	2
759	0.97	1.6	0.81	ADL51758.1	aspartyl-tRNA synthetase [Clostridium cellulovorans 743B]	Clostridium cellulovorans 743B	1
760	0.91	2.8	0.79	ADL53565.1	NmrA family protein [Clostridium cellulovorans 743B]	Clostridium cellulovorans 743B	1
761	0.85	8.7	0.79	ADL51531.1	ribosomal protein L7Ae/L30e/S12e/Gadd45 [Clostridium cellulovorans 743B]	Clostridium cellulovorans 743B	1
762	0.84	1.4	0.76	ADL53738.1	ABC transporter related [Clostridium cellulovorans 743B]	Clostridium cellulovorans 743B	1
763	0.81	3	0.73	ADL53555.1	thymidylate synthase [Clostridium cellulovorans 743B]	Clostridium cellulovorans 743B	1
764	2.47	2.8	0.71	ADL50749.1	glycoside hydrolase family 5 [Clostridium cellulovorans 743B]	Clostridium cellulovorans 743B	2
765	2.61	6.9	0.68	ADL50483.1	ABC transporter related [Clostridium cellulovorans 743B]	Clostridium cellulovorans 743B	3
766	0.73	2.1	0.63	ADL49826.1	two component transcriptional regulator, AraC family [Clostridium cellulovorans 743B]	Clostridium cellulovorans 743B	2
768	0.73	4.9	0.61	ADL53105.1	NUDIX hydrolase [Clostridium cellulovorans 743B]	Clostridium cellulovorans 743B	1
769	0.64	3.5	0.61	ADL50379.1	ABC-2 type transporter [Clostridium cellulovorans 743B]	Clostridium cellulovorans 743B	1
770	0.64	9.4	0.61	ADL49952.1	hypothetical protein Clocel_0164 [Clostridium cellulovorans 743B]	Clostridium cellulovorans 743B	1
